# Supplementary material for: Histamine Receptor 3 negatively regulates oligodendrocyte differentiation and remyelination
Source: PLoS One. 2017 Dec 18;12(12):e0189380. doi: 10.1371/journal.pone.0189380 (PMC5734789; doi:10.1371/journal.pone.0189380)
Supplement: S1 Table — (XLSX) [file pone.0189380.s003.xlsx]

## Sheet: HRH3 for paper
ID	MS disease	STUDY	Sex	chr20_60224799 (S332S)	chr20_60224817 (P335P)	S332S most likely genotype	P335P most likely genotype	S332S recessive	P335P recessive	PC1	PC2	PC3	PC4	PC5	S332S flag
1	0	ANZGENE	M	2e-05	0	CC	CC	CC/CT	CC/CT						Y
2	0	ANZGENE	F	0.00264	0	CC	CC	CC/CT	CC/CT						Y
3	0	ANZGENE	M	0.00789	0	CC	CC	CC/CT	CC/CT						Y
4	1	ANZGENE	F	0.00789	0	CC	CC	CC/CT	CC/CT						Y
5	1	ANZGENE	M	0.00789	0	CC	CC	CC/CT	CC/CT						Y
6	0	ANZGENE	F	0.01307	0	CC	CC	CC/CT	CC/CT						Y
7	0	ANZGENE	M	2e-05	1e-05	CC	CC	CC/CT	CC/CT						Y
8	0	ANZGENE	F	3e-05	1e-05	CC	CC	CC/CT	CC/CT						Y
9	1	ANZGENE	F	6e-05	1e-05	CC	CC	CC/CT	CC/CT						Y
10	1	ANZGENE	M	0.00021	1e-05	CC	CC	CC/CT	CC/CT						Y
11	1	ANZGENE	F	0.00427	1e-05	CC	CC	CC/CT	CC/CT						Y
12	0	ANZGENE	M	0.00789	1e-05	CC	CC	CC/CT	CC/CT						Y
13	1	ANZGENE	M	0.0079	1e-05	CC	CC	CC/CT	CC/CT						Y
14	1	ANZGENE	F	0.00794	1e-05	CC	CC	CC/CT	CC/CT						Y
15	1	ANZGENE	M	0.00878	1e-05	CC	CC	CC/CT	CC/CT						Y
16	1	ANZGENE	F	0.0105	1e-05	CC	CC	CC/CT	CC/CT						Y
17	0	ANZGENE	F	0.01325	1e-05	CC	CC	CC/CT	CC/CT						Y
18	0	ANZGENE	M	0.99878	1e-05	CT	CC	CC/CT	CC/CT						Y
19	0	ANZGENE	M	1.00004	1e-05	CT	CC	CC/CT	CC/CT						Y
20	1	ANZGENE	F	1.9181	1e-05	TT	CC	TT	CC/CT						Y
21	0	ANZGENE	M	1.98786	1e-05	TT	CC	TT	CC/CT						Y
22	1	ANZGENE	F	1.99724	1e-05	TT	CC	TT	CC/CT						Y
23	0	ANZGENE	F	1.99978	1e-05	TT	CC	TT	CC/CT						Y
24	0	ANZGENE	M	0.00714	2e-05	CC	CC	CC/CT	CC/CT						Y
25	1	ANZGENE	F	0.00759	2e-05	CC	CC	CC/CT	CC/CT						Y
26	0	ANZGENE	F	1.00737	2e-05	CT	CC	CC/CT	CC/CT						Y
27	0	ANZGENE	F	0.00453	3e-05	CC	CC	CC/CT	CC/CT						Y
28	0	ANZGENE	F	0.00691	3e-05	CC	CC	CC/CT	CC/CT						Y
29	1	ANZGENE	F	0.00935	3e-05	CC	CC	CC/CT	CC/CT						Y
30	1	ANZGENE	M	0.00987	3e-05	CC	CC	CC/CT	CC/CT						Y
31	0	ANZGENE	F	0.99964	3e-05	CT	CC	CC/CT	CC/CT						Y
32	0	ANZGENE	F	1.0056	3e-05	CT	CC	CC/CT	CC/CT						Y
33	1	ANZGENE	F	0.00261	4e-05	CC	CC	CC/CT	CC/CT						Y
34	0	ANZGENE	F	0.99985	4e-05	CT	CC	CC/CT	CC/CT						Y
35	1	ANZGENE	M	1.00004	4e-05	CT	CC	CC/CT	CC/CT						Y
36	1	ANZGENE	F	0.00061	5e-05	CC	CC	CC/CT	CC/CT						Y
37	0	ANZGENE	F	0.00129	5e-05	CC	CC	CC/CT	CC/CT						Y
38	0	ANZGENE	F	0.99026	5e-05	CT	CC	CC/CT	CC/CT						Y
39	0	ANZGENE	M	0.99877	5e-05	CT	CC	CC/CT	CC/CT						Y
40	1	ANZGENE	M	0.99992	5e-05	CT	CC	CC/CT	CC/CT						Y
41	1	ANZGENE	M	1.00491	5e-05	CT	CC	CC/CT	CC/CT						Y
42	1	ANZGENE	M	0.00698	6e-05	CC	CC	CC/CT	CC/CT						Y
43	1	ANZGENE	F	0.01324	6e-05	CC	CC	CC/CT	CC/CT						Y
44	1	ANZGENE	F	0.96778	7e-05	CT	CC	CC/CT	CC/CT						Y
45	0	ANZGENE	F	0.99076	7e-05	CT	CC	CC/CT	CC/CT						Y
46	1	ANZGENE	M	0.99694	7e-05	CT	CC	CC/CT	CC/CT						Y
47	1	ANZGENE	F	1.00034	8e-05	CT	CC	CC/CT	CC/CT						Y
48	1	ANZGENE	M	0.00147	9e-05	CC	CC	CC/CT	CC/CT						Y
49	0	ANZGENE	F	0.97411	9e-05	CT	CC	CC/CT	CC/CT						Y
50	0	ANZGENE	M	0.99806	9e-05	CT	CC	CC/CT	CC/CT						Y
51	0	ANZGENE	M	0.99855	9e-05	CT	CC	CC/CT	CC/CT						Y
52	1	ANZGENE	F	1.00542	9e-05	CT	CC	CC/CT	CC/CT						Y
53	0	ANZGENE	F	0.00079	0.0001	CC	CC	CC/CT	CC/CT						Y
54	0	ANZGENE	F	0.00795	0.0001	CC	CC	CC/CT	CC/CT						Y
55	1	ANZGENE	M	0.99422	0.0001	CT	CC	CC/CT	CC/CT						Y
56	0	ANZGENE	F	0.99534	0.0001	CT	CC	CC/CT	CC/CT						Y
57	1	ANZGENE	F	0.99712	0.0001	CT	CC	CC/CT	CC/CT						Y
58	1	ANZGENE	M	0.0003	0.00011	CC	CC	CC/CT	CC/CT						Y
59	1	ANZGENE	F	0.99311	0.00011	CT	CC	CC/CT	CC/CT						Y
60	0	ANZGENE	F	1.00263	0.00011	CT	CC	CC/CT	CC/CT						Y
61	1	ANZGENE	F	0.99959	0.00012	CT	CC	CC/CT	CC/CT						Y
62	0	ANZGENE	F	1.00617	0.00012	CT	CC	CC/CT	CC/CT						Y
63	0	ANZGENE	M	1.99861	0.00012	TT	CC	TT	CC/CT						Y
64	0	ANZGENE	F	0.00983	0.00013	CC	CC	CC/CT	CC/CT						Y
65	1	ANZGENE	F	0.99833	0.00013	CT	CC	CC/CT	CC/CT						Y
66	0	ANZGENE	F	0.00093	0.00014	CC	CC	CC/CT	CC/CT						Y
67	0	ANZGENE	F	0.00262	0.00014	CC	CC	CC/CT	CC/CT						Y
68	0	ANZGENE	M	0.0095	0.00014	CC	CC	CC/CT	CC/CT						Y
69	0	ANZGENE	F	1.00032	0.00014	CT	CC	CC/CT	CC/CT						Y
70	0	ANZGENE	F	1.99996	0.00014	TT	CC	TT	CC/CT						Y
71	1	ANZGENE	F	0.0058	0.00015	CC	CC	CC/CT	CC/CT						Y
72	1	ANZGENE	F	0.00713	0.00015	CC	CC	CC/CT	CC/CT						Y
73	0	ANZGENE	F	0.00914	0.00015	CC	CC	CC/CT	CC/CT						Y
74	0	ANZGENE	M	1.00009	0.00015	CT	CC	CC/CT	CC/CT						Y
75	0	ANZGENE	F	0.00932	0.00016	CC	CC	CC/CT	CC/CT						Y
76	0	ANZGENE	M	0.00941	0.00017	CC	CC	CC/CT	CC/CT						Y
77	0	ANZGENE	M	1.00239	0.00017	CT	CC	CC/CT	CC/CT						Y
78	1	ANZGENE	M	1.00425	0.00017	CT	CC	CC/CT	CC/CT						Y
79	1	ANZGENE	M	1.9977	0.00017	TT	CC	TT	CC/CT						Y
80	0	ANZGENE	F	0.00028	0.00018	CC	CC	CC/CT	CC/CT						Y
81	1	ANZGENE	F	0.0006	0.00018	CC	CC	CC/CT	CC/CT						Y
82	0	ANZGENE	M	0.00267	0.00018	CC	CC	CC/CT	CC/CT						Y
83	1	ANZGENE	M	0.00323	0.00018	CC	CC	CC/CT	CC/CT						Y
84	0	ANZGENE	F	0.00445	0.00018	CC	CC	CC/CT	CC/CT						Y
85	0	ANZGENE	M	0.00907	0.00018	CC	CC	CC/CT	CC/CT						Y
86	0	ANZGENE	M	0.05136	0.00018	CC	CC	CC/CT	CC/CT						Y
87	1	ANZGENE	F	0.90406	0.00018	CT	CC	CC/CT	CC/CT						Y
88	0	ANZGENE	F	0.99836	0.00018	CT	CC	CC/CT	CC/CT						Y
89	0	ANZGENE	M	0.00416	0.00019	CC	CC	CC/CT	CC/CT						Y
90	0	ANZGENE	F	0.0067	0.00019	CC	CC	CC/CT	CC/CT						Y
91	0	ANZGENE	F	0.00155	0.0002	CC	CC	CC/CT	CC/CT						Y
92	0	ANZGENE	F	0.00815	0.0002	CC	CC	CC/CT	CC/CT						Y
93	1	ANZGENE	F	0.02786	0.0002	CC	CC	CC/CT	CC/CT						Y
94	1	ANZGENE	F	0.01481	0.00022	CC	CC	CC/CT	CC/CT						Y
95	1	ANZGENE	M	0.0041	0.00023	CC	CC	CC/CT	CC/CT						Y
96	0	ANZGENE	M	0.01424	0.00023	CC	CC	CC/CT	CC/CT						Y
97	0	ANZGENE	F	1.00281	0.00023	CT	CC	CC/CT	CC/CT						Y
98	0	ANZGENE	F	1.00663	0.00023	CT	CC	CC/CT	CC/CT						Y
99	0	ANZGENE	M	0.00058	0.00024	CC	CC	CC/CT	CC/CT						Y
100	0	ANZGENE	F	0.99416	0.00024	CT	CC	CC/CT	CC/CT						Y
101	0	ANZGENE	M	0.00025	0.00025	CC	CC	CC/CT	CC/CT						Y
102	0	ANZGENE	F	0.00199	0.00025	CC	CC	CC/CT	CC/CT						Y
103	0	ANZGENE	F	0.98492	0.00025	CT	CC	CC/CT	CC/CT						Y
104	1	ANZGENE	F	0.99146	0.00025	CT	CC	CC/CT	CC/CT						Y
105	1	ANZGENE	F	0.99744	0.00025	CT	CC	CC/CT	CC/CT						Y
106	1	ANZGENE	F	0.99995	0.00025	CT	CC	CC/CT	CC/CT						Y
107	1	ANZGENE	F	0.05278	0.00027	CC	CC	CC/CT	CC/CT						Y
108	0	ANZGENE	F	0.99903	0.00027	CT	CC	CC/CT	CC/CT						Y
109	0	ANZGENE	F	0.001	0.00028	CC	CC	CC/CT	CC/CT						Y
110	0	ANZGENE	M	1.00064	0.00028	CT	CC	CC/CT	CC/CT						Y
111	0	ANZGENE	M	1.9017	0.00028	TT	CC	TT	CC/CT						Y
112	0	ANZGENE	M	0.00877	0.00029	CC	CC	CC/CT	CC/CT						Y
113	1	ANZGENE	F	0.01476	0.00029	CC	CC	CC/CT	CC/CT						Y
114	1	ANZGENE	F	1.96688	0.00029	TT	CC	TT	CC/CT						Y
115	1	ANZGENE	M	0.00507	0.0003	CC	CC	CC/CT	CC/CT						Y
116	0	ANZGENE	F	0.98598	0.0003	CT	CC	CC/CT	CC/CT						Y
117	1	ANZGENE	M	0.99271	0.0003	CT	CC	CC/CT	CC/CT						Y
118	0	ANZGENE	M	0.99538	0.0003	CT	CC	CC/CT	CC/CT						Y
119	0	ANZGENE	M	0.00888	0.00031	CC	CC	CC/CT	CC/CT						Y
120	0	ANZGENE	F	1.99711	0.00031	TT	CC	TT	CC/CT						Y
121	1	ANZGENE	M	0.00238	0.00032	CC	CC	CC/CT	CC/CT						Y
122	1	ANZGENE	F	0.00289	0.00032	CC	CC	CC/CT	CC/CT						Y
123	0	ANZGENE	F	0.98166	0.00032	CT	CC	CC/CT	CC/CT						Y
124	0	ANZGENE	F	1.00014	0.00032	CT	CC	CC/CT	CC/CT						Y
125	1	ANZGENE	M	1.00414	0.00032	CT	CC	CC/CT	CC/CT						Y
126	0	ANZGENE	M	0.00216	0.00033	CC	CC	CC/CT	CC/CT						Y
127	0	ANZGENE	F	0.00675	0.00033	CC	CC	CC/CT	CC/CT						Y
128	0	ANZGENE	M	1.96548	0.00034	TT	CC	TT	CC/CT						Y
129	1	ANZGENE	F	0.9986	0.00035	CT	CC	CC/CT	CC/CT						Y
130	1	ANZGENE	M	0.00754	0.00036	CC	CC	CC/CT	CC/CT						Y
131	1	ANZGENE	F	0.01505	0.00036	CC	CC	CC/CT	CC/CT						Y
132	0	ANZGENE	M	0.05235	0.00036	CC	CC	CC/CT	CC/CT						Y
133	0	ANZGENE	M	0.96512	0.00036	CT	CC	CC/CT	CC/CT						Y
134	0	ANZGENE	F	0.99983	0.00036	CT	CC	CC/CT	CC/CT						Y
135	0	ANZGENE	F	0.99451	0.00037	CT	CC	CC/CT	CC/CT						Y
136	0	ANZGENE	M	0.00278	0.00038	CC	CC	CC/CT	CC/CT						Y
137	1	ANZGENE	F	0.01316	0.00039	CC	CC	CC/CT	CC/CT						Y
138	1	ANZGENE	F	0.01263	0.00041	CC	CC	CC/CT	CC/CT						Y
139	1	ANZGENE	F	0.99806	0.00041	CT	CC	CC/CT	CC/CT						Y
140	1	ANZGENE	F	1.00122	0.00041	CT	CC	CC/CT	CC/CT						Y
141	0	ANZGENE	F	0.00203	0.00042	CC	CC	CC/CT	CC/CT						Y
142	1	ANZGENE	M	0.01977	0.00042	CC	CC	CC/CT	CC/CT						Y
143	0	ANZGENE	M	0.99224	0.00042	CT	CC	CC/CT	CC/CT						Y
144	0	ANZGENE	M	1.00235	0.00044	CT	CC	CC/CT	CC/CT						Y
145	0	ANZGENE	F	0.00163	0.00045	CC	CC	CC/CT	CC/CT						Y
146	0	ANZGENE	F	0.00775	0.00045	CC	CC	CC/CT	CC/CT						Y
147	0	ANZGENE	F	0.00891	0.00045	CC	CC	CC/CT	CC/CT						Y
148	1	ANZGENE	F	0.00295	0.00046	CC	CC	CC/CT	CC/CT						Y
149	1	ANZGENE	F	0.03834	0.00046	CC	CC	CC/CT	CC/CT						Y
150	1	ANZGENE	M	1.01376	0.00046	CT	CC	CC/CT	CC/CT						Y
151	1	ANZGENE	F	1.96712	0.00046	TT	CC	TT	CC/CT						Y
152	0	ANZGENE	F	0.0394	0.00047	CC	CC	CC/CT	CC/CT						Y
153	1	ANZGENE	M	0.99521	0.00047	CT	CC	CC/CT	CC/CT						Y
154	1	ANZGENE	M	0.99775	0.00047	CT	CC	CC/CT	CC/CT						Y
155	0	ANZGENE	M	1.00502	0.00047	CT	CC	CC/CT	CC/CT						Y
156	1	ANZGENE	M	0.01221	0.00048	CC	CC	CC/CT	CC/CT						Y
157	1	ANZGENE	F	0.02773	0.00048	CC	CC	CC/CT	CC/CT						Y
158	1	ANZGENE	F	1.00725	0.00048	CT	CC	CC/CT	CC/CT						Y
159	1	ANZGENE	M	1.96007	0.00049	TT	CC	TT	CC/CT						Y
160	1	ANZGENE	F	0.01429	0.0005	CC	CC	CC/CT	CC/CT						Y
161	0	ANZGENE	F	1.99032	0.0005	TT	CC	TT	CC/CT						Y
162	1	ANZGENE	F	0.00377	0.00051	CC	CC	CC/CT	CC/CT						Y
163	1	ANZGENE	F	0.00996	0.00051	CC	CC	CC/CT	CC/CT						Y
164	0	ANZGENE	F	0.01164	0.00051	CC	CC	CC/CT	CC/CT						Y
165	0	ANZGENE	F	0.00537	0.00057	CC	CC	CC/CT	CC/CT						Y
166	1	ANZGENE	F	0.99852	0.00057	CT	CC	CC/CT	CC/CT						Y
167	1	ANZGENE	F	0.00099	0.00058	CC	CC	CC/CT	CC/CT						Y
168	1	ANZGENE	F	1.00529	0.00058	CT	CC	CC/CT	CC/CT						Y
169	1	ANZGENE	F	0.95986	0.00059	CT	CC	CC/CT	CC/CT						Y
170	0	ANZGENE	F	0.00104	0.0006	CC	CC	CC/CT	CC/CT						Y
171	0	ANZGENE	F	0.0132	0.0006	CC	CC	CC/CT	CC/CT						Y
172	0	ANZGENE	F	0.99082	0.00062	CT	CC	CC/CT	CC/CT						Y
173	0	ANZGENE	F	0.00343	0.00063	CC	CC	CC/CT	CC/CT						Y
174	1	ANZGENE	F	0.00954	0.00065	CC	CC	CC/CT	CC/CT						Y
175	0	ANZGENE	F	0.01863	0.00065	CC	CC	CC/CT	CC/CT						Y
176	0	ANZGENE	F	0.00981	0.00066	CC	CC	CC/CT	CC/CT						Y
177	0	ANZGENE	F	1.01246	0.00066	CT	CC	CC/CT	CC/CT						Y
178	1	ANZGENE	M	0.01422	0.00067	CC	CC	CC/CT	CC/CT						Y
179	1	ANZGENE	F	1.00509	0.00067	CT	CC	CC/CT	CC/CT						Y
180	1	ANZGENE	M	1.02173	0.00067	CT	CC	CC/CT	CC/CT						Y
181	0	ANZGENE	F	0.02073	0.00069	CC	CC	CC/CT	CC/CT						Y
182	0	ANZGENE	F	1.00228	0.00069	CT	CC	CC/CT	CC/CT						Y
183	0	ANZGENE	M	1.96276	0.0007	TT	CC	TT	CC/CT						Y
184	1	ANZGENE	F	0.00355	0.00071	CC	CC	CC/CT	CC/CT						Y
185	0	ANZGENE	M	0.99178	0.00072	CT	CC	CC/CT	CC/CT						Y
186	0	ANZGENE	M	0.03621	0.00074	CC	CC	CC/CT	CC/CT						Y
187	1	ANZGENE	F	0.02223	0.00075	CC	CC	CC/CT	CC/CT						Y
188	1	ANZGENE	M	0.99906	0.00077	CT	CC	CC/CT	CC/CT						Y
189	1	ANZGENE	F	0.0176	0.00078	CC	CC	CC/CT	CC/CT						Y
190	0	ANZGENE	M	0.99799	0.00079	CT	CC	CC/CT	CC/CT						Y
191	0	ANZGENE	F	1.00738	0.00081	CT	CC	CC/CT	CC/CT						Y
192	1	ANZGENE	F	0.02382	0.00082	CC	CC	CC/CT	CC/CT						Y
193	0	ANZGENE	F	0.97621	0.00082	CT	CC	CC/CT	CC/CT						Y
194	0	ANZGENE	F	0.88111	0.00083	CT	CC	CC/CT	CC/CT						Y
195	1	ANZGENE	M	0.96486	0.00083	CT	CC	CC/CT	CC/CT						Y
196	0	ANZGENE	M	0.00287	0.00084	CC	CC	CC/CT	CC/CT						Y
197	1	ANZGENE	F	0.01005	0.00086	CC	CC	CC/CT	CC/CT						Y
198	0	ANZGENE	F	1.96815	0.00086	TT	CC	TT	CC/CT						Y
199	0	ANZGENE	M	0.02238	0.00087	CC	CC	CC/CT	CC/CT						Y
200	1	ANZGENE	M	0.99957	0.00087	CT	CC	CC/CT	CC/CT						Y
201	0	ANZGENE	F	1.93576	0.00089	TT	CC	TT	CC/CT						Y
202	1	ANZGENE	F	1.9875	0.00089	TT	CC	TT	CC/CT						Y
203	1	ANZGENE	F	1.98079	0.0009	TT	CC	TT	CC/CT						Y
204	1	ANZGENE	F	0.99761	0.00091	CT	CC	CC/CT	CC/CT						Y
205	1	ANZGENE	F	0.96509	0.00092	CT	CC	CC/CT	CC/CT						Y
206	0	ANZGENE	M	1.01443	0.00093	CT	CC	CC/CT	CC/CT						Y
207	0	ANZGENE	M	0.00188	0.00095	CC	CC	CC/CT	CC/CT						Y
208	0	ANZGENE	M	0.02266	0.00095	CC	CC	CC/CT	CC/CT						Y
209	0	ANZGENE	F	1.00012	0.00095	CT	CC	CC/CT	CC/CT						Y
210	0	ANZGENE	F	0.01465	0.00096	CC	CC	CC/CT	CC/CT						Y
211	0	ANZGENE	F	0.93918	0.00096	CT	CC	CC/CT	CC/CT						Y
212	0	ANZGENE	M	0.02511	0.00097	CC	CC	CC/CT	CC/CT						Y
213	0	ANZGENE	F	0.00414	0.00098	CC	CC	CC/CT	CC/CT						Y
214	1	ANZGENE	M	1.98625	0.00098	TT	CC	TT	CC/CT						Y
215	1	ANZGENE	F	0.01282	0.00103	CC	CC	CC/CT	CC/CT						Y
216	1	ANZGENE	F	1.9871	0.00104	TT	CC	TT	CC/CT						Y
217	1	ANZGENE	M	0.00368	0.00106	CC	CC	CC/CT	CC/CT						Y
218	1	ANZGENE	M	0.02493	0.00106	CC	CC	CC/CT	CC/CT						Y
219	0	ANZGENE	F	1.00448	0.00107	CT	CC	CC/CT	CC/CT						Y
220	0	ANZGENE	F	0.04328	0.00108	CC	CC	CC/CT	CC/CT						Y
221	0	ANZGENE	F	0.01871	0.00111	CC	CC	CC/CT	CC/CT						Y
222	1	ANZGENE	M	0.0315	0.00113	CC	CC	CC/CT	CC/CT						Y
223	0	ANZGENE	F	0.0341	0.00113	CC	CC	CC/CT	CC/CT						Y
224	0	ANZGENE	F	0.95987	0.00114	CT	CC	CC/CT	CC/CT						Y
225	1	ANZGENE	F	1.01133	0.00116	CT	CC	CC/CT	CC/CT						Y
226	0	ANZGENE	F	0.00765	0.00118	CC	CC	CC/CT	CC/CT						Y
227	1	ANZGENE	F	0.96743	0.00118	CT	CC	CC/CT	CC/CT						Y
228	1	ANZGENE	F	0.0318	0.0012	CC	CC	CC/CT	CC/CT						Y
229	0	ANZGENE	M	0.01095	0.00122	CC	CC	CC/CT	CC/CT						Y
230	1	ANZGENE	M	0.98779	0.00122	CT	CC	CC/CT	CC/CT						Y
231	0	ANZGENE	F	1.01256	0.00122	CT	CC	CC/CT	CC/CT						Y
232	0	ANZGENE	F	0.99287	0.00123	CT	CC	CC/CT	CC/CT						Y
233	1	ANZGENE	F	0.99727	0.00123	CT	CC	CC/CT	CC/CT						Y
234	0	ANZGENE	F	0.03736	0.00124	CC	CC	CC/CT	CC/CT						Y
235	0	ANZGENE	M	1.00058	0.00125	CT	CC	CC/CT	CC/CT						Y
236	1	ANZGENE	F	0.0248	0.00126	CC	CC	CC/CT	CC/CT						Y
237	0	ANZGENE	M	0.99535	0.00126	CT	CC	CC/CT	CC/CT						Y
238	0	ANZGENE	F	0.02385	0.00127	CC	CC	CC/CT	CC/CT						Y
239	0	ANZGENE	M	0.97426	0.00127	CT	CC	CC/CT	CC/CT						Y
240	0	ANZGENE	F	0.99613	0.00129	CT	CC	CC/CT	CC/CT						Y
241	0	ANZGENE	M	0.00488	0.00131	CC	CC	CC/CT	CC/CT						Y
242	1	ANZGENE	M	0.99227	0.00131	CT	CC	CC/CT	CC/CT						Y
243	0	ANZGENE	F	0.02419	0.00132	CC	CC	CC/CT	CC/CT						Y
244	0	ANZGENE	F	0.9955	0.00132	CT	CC	CC/CT	CC/CT						Y
245	1	ANZGENE	F	0.99657	0.00132	CT	CC	CC/CT	CC/CT						Y
246	0	ANZGENE	M	0.01074	0.00133	CC	CC	CC/CT	CC/CT						Y
247	1	ANZGENE	M	0.02316	0.00133	CC	CC	CC/CT	CC/CT						Y
248	0	ANZGENE	F	0.8985	0.00133	CT	CC	CC/CT	CC/CT						Y
249	0	ANZGENE	M	1.00224	0.00133	CT	CC	CC/CT	CC/CT						Y
250	0	ANZGENE	F	0.01527	0.00134	CC	CC	CC/CT	CC/CT						Y
251	1	ANZGENE	F	0.01671	0.00135	CC	CC	CC/CT	CC/CT						Y
252	1	ANZGENE	F	0.0205	0.00135	CC	CC	CC/CT	CC/CT						Y
253	0	ANZGENE	F	0.02085	0.00135	CC	CC	CC/CT	CC/CT						Y
254	1	ANZGENE	F	0.01036	0.00136	CC	CC	CC/CT	CC/CT						Y
255	0	ANZGENE	M	0.99027	0.00136	CT	CC	CC/CT	CC/CT						Y
256	1	ANZGENE	F	1.02145	0.00136	CT	CC	CC/CT	CC/CT						Y
257	0	ANZGENE	M	1.00482	0.00137	CT	CC	CC/CT	CC/CT						Y
258	0	ANZGENE	F	1.0009	0.00139	CT	CC	CC/CT	CC/CT						Y
259	0	ANZGENE	M	0.00269	0.0014	CC	CC	CC/CT	CC/CT						Y
260	0	ANZGENE	F	0.14425	0.00142	CC	CC	CC/CT	CC/CT						Y
261	1	ANZGENE	F	0.01064	0.00144	CC	CC	CC/CT	CC/CT						Y
262	0	ANZGENE	M	0.0218	0.00145	CC	CC	CC/CT	CC/CT						Y
263	0	ANZGENE	F	0.02341	0.00145	CC	CC	CC/CT	CC/CT						Y
264	0	ANZGENE	F	0.0041	0.00147	CC	CC	CC/CT	CC/CT						Y
265	0	ANZGENE	F	0.02316	0.00147	CC	CC	CC/CT	CC/CT						Y
266	0	ANZGENE	M	0.99918	0.00147	CT	CC	CC/CT	CC/CT						Y
267	0	ANZGENE	F	0.00272	0.0015	CC	CC	CC/CT	CC/CT						Y
268	0	ANZGENE	F	0.01973	0.0015	CC	CC	CC/CT	CC/CT						Y
269	0	ANZGENE	M	1.99802	0.00151	TT	CC	TT	CC/CT						Y
270	1	ANZGENE	F	1.00234	0.00152	CT	CC	CC/CT	CC/CT						Y
271	0	ANZGENE	M	0.041	0.00153	CC	CC	CC/CT	CC/CT						Y
272	1	ANZGENE	F	0.02205	0.00155	CC	CC	CC/CT	CC/CT						Y
273	1	ANZGENE	F	1.03955	0.00156	CT	CC	CC/CT	CC/CT						Y
274	1	ANZGENE	F	0.03114	0.00158	CC	CC	CC/CT	CC/CT						Y
275	1	ANZGENE	F	0.01758	0.00159	CC	CC	CC/CT	CC/CT						Y
276	1	ANZGENE	M	0.03991	0.0016	CC	CC	CC/CT	CC/CT						Y
277	1	ANZGENE	F	0.00213	0.00161	CC	CC	CC/CT	CC/CT						Y
278	1	ANZGENE	F	1.95021	0.00161	TT	CC	TT	CC/CT						Y
279	0	ANZGENE	M	0.01689	0.00162	CC	CC	CC/CT	CC/CT						Y
280	1	ANZGENE	F	0.99571	0.00166	CT	CC	CC/CT	CC/CT						Y
281	1	ANZGENE	F	0.03232	0.00167	CC	CC	CC/CT	CC/CT						Y
282	0	ANZGENE	F	0.01634	0.00169	CC	CC	CC/CT	CC/CT						Y
283	0	ANZGENE	F	0.0213	0.00169	CC	CC	CC/CT	CC/CT						Y
284	1	ANZGENE	M	0.05708	0.00169	CC	CC	CC/CT	CC/CT						Y
285	1	ANZGENE	F	0.02863	0.0017	CC	CC	CC/CT	CC/CT						Y
286	0	ANZGENE	F	1.02006	0.00171	CT	CC	CC/CT	CC/CT						Y
287	0	ANZGENE	M	0.01486	0.00172	CC	CC	CC/CT	CC/CT						Y
288	0	ANZGENE	F	0.02197	0.00172	CC	CC	CC/CT	CC/CT						Y
289	0	ANZGENE	F	1.02827	0.00172	CT	CC	CC/CT	CC/CT						Y
290	0	ANZGENE	M	1.00388	0.00174	CT	CC	CC/CT	CC/CT						Y
291	1	ANZGENE	F	1.00481	0.00176	CT	CC	CC/CT	CC/CT						Y
292	0	ANZGENE	F	0.01709	0.00177	CC	CC	CC/CT	CC/CT						Y
293	0	ANZGENE	M	1.00465	0.00177	CT	CC	CC/CT	CC/CT						Y
294	0	ANZGENE	F	0.00399	0.00181	CC	CC	CC/CT	CC/CT						Y
295	1	ANZGENE	M	0.03183	0.00181	CC	CC	CC/CT	CC/CT						Y
296	0	ANZGENE	M	0.03014	0.00183	CC	CC	CC/CT	CC/CT						Y
297	1	ANZGENE	F	1.01832	0.00183	CT	CC	CC/CT	CC/CT						Y
298	0	ANZGENE	F	1.0185	0.00183	CT	CC	CC/CT	CC/CT						Y
299	0	ANZGENE	M	0.99956	0.00184	CT	CC	CC/CT	CC/CT						Y
300	0	ANZGENE	F	1.01037	0.00184	CT	CC	CC/CT	CC/CT						Y
301	1	ANZGENE	F	0.00335	0.00185	CC	CC	CC/CT	CC/CT						Y
302	0	ANZGENE	F	0.01758	0.00186	CC	CC	CC/CT	CC/CT						Y
303	0	ANZGENE	F	1.00842	0.00186	CT	CC	CC/CT	CC/CT						Y
304	1	ANZGENE	F	0.03317	0.00187	CC	CC	CC/CT	CC/CT						Y
305	1	ANZGENE	F	1.15048	0.00188	CT	CC	CC/CT	CC/CT						Y
306	1	ANZGENE	F	0.05436	0.0019	CC	CC	CC/CT	CC/CT						Y
307	1	ANZGENE	F	1.00163	0.00194	CT	CC	CC/CT	CC/CT						Y
308	1	ANZGENE	F	0.0318	0.00195	CC	CC	CC/CT	CC/CT						Y
309	0	ANZGENE	F	0.00536	0.00198	CC	CC	CC/CT	CC/CT						Y
310	0	ANZGENE	M	0.01651	0.00198	CC	CC	CC/CT	CC/CT						Y
311	0	ANZGENE	F	0.99734	0.00198	CT	CC	CC/CT	CC/CT						Y
312	0	ANZGENE	F	0.9992	0.00199	CT	CC	CC/CT	CC/CT						Y
313	1	ANZGENE	F	1.00104	0.00201	CT	CC	CC/CT	CC/CT						Y
314	0	ANZGENE	M	1.90336	0.00201	TT	CC	TT	CC/CT						Y
315	0	ANZGENE	F	1.9492	0.00202	TT	CC	TT	CC/CT						Y
316	1	ANZGENE	M	0.9932	0.00203	CT	CC	CC/CT	CC/CT						Y
317	1	ANZGENE	F	1.00193	0.00205	CT	CC	CC/CT	CC/CT						Y
318	1	ANZGENE	F	0.13886	0.00206	CC	CC	CC/CT	CC/CT						Y
319	0	ANZGENE	F	1.00558	0.00206	CT	CC	CC/CT	CC/CT						Y
320	0	ANZGENE	M	0.00569	0.00207	CC	CC	CC/CT	CC/CT						Y
321	0	ANZGENE	F	0.03977	0.00208	CC	CC	CC/CT	CC/CT						Y
322	0	ANZGENE	F	1.00209	0.00208	CT	CC	CC/CT	CC/CT						Y
323	0	ANZGENE	F	0.00435	0.00209	CC	CC	CC/CT	CC/CT						Y
324	0	ANZGENE	F	0.99726	0.00209	CT	CC	CC/CT	CC/CT						Y
325	1	ANZGENE	F	0.03499	0.0021	CC	CC	CC/CT	CC/CT						Y
326	0	ANZGENE	M	0.94063	0.0021	CT	CC	CC/CT	CC/CT						Y
327	0	ANZGENE	F	1.99098	0.00211	TT	CC	TT	CC/CT						Y
328	1	ANZGENE	F	0.02946	0.00213	CC	CC	CC/CT	CC/CT						Y
329	0	ANZGENE	F	0.02919	0.00214	CC	CC	CC/CT	CC/CT						Y
330	0	ANZGENE	F	0.00399	0.00215	CC	CC	CC/CT	CC/CT						Y
331	0	ANZGENE	F	0.00769	0.00215	CC	CC	CC/CT	CC/CT						Y
332	1	ANZGENE	F	0.01126	0.00215	CC	CC	CC/CT	CC/CT						Y
333	0	ANZGENE	F	0.01481	0.00215	CC	CC	CC/CT	CC/CT						Y
334	0	ANZGENE	F	0.11253	0.00215	CC	CC	CC/CT	CC/CT						Y
335	0	ANZGENE	M	0.96561	0.00215	CT	CC	CC/CT	CC/CT						Y
336	0	ANZGENE	M	0.02662	0.00216	CC	CC	CC/CT	CC/CT						Y
337	1	ANZGENE	F	1.98287	0.00216	TT	CC	TT	CC/CT						Y
338	0	ANZGENE	F	1.0005	0.00218	CT	CC	CC/CT	CC/CT						Y
339	0	ANZGENE	M	0.04545	0.00219	CC	CC	CC/CT	CC/CT						Y
340	0	ANZGENE	F	0.02532	0.00221	CC	CC	CC/CT	CC/CT						Y
341	1	ANZGENE	F	0.00582	0.00222	CC	CC	CC/CT	CC/CT						Y
342	1	ANZGENE	F	0.02424	0.00222	CC	CC	CC/CT	CC/CT						Y
343	0	ANZGENE	F	1.01777	0.00222	CT	CC	CC/CT	CC/CT						Y
344	1	ANZGENE	F	1.03535	0.00222	CT	CC	CC/CT	CC/CT						Y
345	0	ANZGENE	F	0.03536	0.00224	CC	CC	CC/CT	CC/CT						Y
346	1	ANZGENE	F	0.04731	0.00225	CC	CC	CC/CT	CC/CT						Y
347	0	ANZGENE	F	0.01967	0.00226	CC	CC	CC/CT	CC/CT						Y
348	1	ANZGENE	M	0.00742	0.00228	CC	CC	CC/CT	CC/CT						Y
349	0	ANZGENE	M	0.03955	0.00228	CC	CC	CC/CT	CC/CT						Y
350	0	ANZGENE	F	0.01184	0.00231	CC	CC	CC/CT	CC/CT						Y
351	0	ANZGENE	F	1.01723	0.00231	CT	CC	CC/CT	CC/CT						Y
352	0	ANZGENE	F	0.02177	0.00232	CC	CC	CC/CT	CC/CT						Y
353	0	ANZGENE	M	0.96146	0.00233	CT	CC	CC/CT	CC/CT						Y
354	0	ANZGENE	F	0.98282	0.00233	CT	CC	CC/CT	CC/CT						Y
355	0	ANZGENE	F	0.99784	0.00233	CT	CC	CC/CT	CC/CT						Y
356	0	ANZGENE	M	1.03679	0.00234	CT	CC	CC/CT	CC/CT						Y
357	0	ANZGENE	F	0.99958	0.00235	CT	CC	CC/CT	CC/CT						Y
358	0	ANZGENE	M	0.04639	0.00236	CC	CC	CC/CT	CC/CT						Y
359	0	ANZGENE	F	0.01389	0.0024	CC	CC	CC/CT	CC/CT						Y
360	0	ANZGENE	F	0.0342	0.0024	CC	CC	CC/CT	CC/CT						Y
361	0	ANZGENE	F	0.9882	0.0024	CT	CC	CC/CT	CC/CT						Y
362	1	ANZGENE	F	1.00886	0.0024	CT	CC	CC/CT	CC/CT						Y
363	0	ANZGENE	F	1.02649	0.00245	CT	CC	CC/CT	CC/CT						Y
364	0	ANZGENE	M	0.0361	0.00247	CC	CC	CC/CT	CC/CT						Y
365	1	ANZGENE	M	0.03886	0.00247	CC	CC	CC/CT	CC/CT						Y
366	0	ANZGENE	F	0.00665	0.00249	CC	CC	CC/CT	CC/CT						Y
367	1	ANZGENE	M	0.03636	0.00249	CC	CC	CC/CT	CC/CT						Y
368	1	ANZGENE	F	0.9978	0.00249	CT	CC	CC/CT	CC/CT						Y
369	1	ANZGENE	F	0.99441	0.0025	CT	CC	CC/CT	CC/CT						Y
370	0	ANZGENE	F	0.02006	0.00251	CC	CC	CC/CT	CC/CT						Y
371	1	ANZGENE	F	0.03261	0.00251	CC	CC	CC/CT	CC/CT						Y
372	0	ANZGENE	F	0.16597	0.00251	CC	CC	CC/CT	CC/CT						Y
373	0	ANZGENE	M	0.98804	0.00252	CT	CC	CC/CT	CC/CT						Y
374	0	ANZGENE	F	0.03148	0.00254	CC	CC	CC/CT	CC/CT						Y
375	1	ANZGENE	F	0.93057	0.00255	CT	CC	CC/CT	CC/CT						Y
376	0	ANZGENE	F	1.03473	0.00255	CT	CC	CC/CT	CC/CT						Y
377	1	ANZGENE	M	0.06927	0.00258	CC	CC	CC/CT	CC/CT						Y
378	1	ANZGENE	F	0.99858	0.00258	CT	CC	CC/CT	CC/CT						Y
379	0	ANZGENE	M	0.01734	0.00259	CC	CC	CC/CT	CC/CT						Y
380	0	ANZGENE	F	0.04254	0.0026	CC	CC	CC/CT	CC/CT						Y
381	0	ANZGENE	F	1.0596	0.0026	CT	CC	CC/CT	CC/CT						Y
382	0	ANZGENE	F	0.0542	0.00263	CC	CC	CC/CT	CC/CT						Y
383	0	ANZGENE	F	0.04552	0.00264	CC	CC	CC/CT	CC/CT						Y
384	0	ANZGENE	M	0.04778	0.00265	CC	CC	CC/CT	CC/CT						Y
385	0	ANZGENE	M	1.0301	0.00265	CT	CC	CC/CT	CC/CT						Y
386	1	ANZGENE	M	0.00571	0.00266	CC	CC	CC/CT	CC/CT						Y
387	1	ANZGENE	M	0.00752	0.00267	CC	CC	CC/CT	CC/CT						Y
388	1	ANZGENE	F	0.03648	0.00268	CC	CC	CC/CT	CC/CT						Y
389	1	ANZGENE	M	0.01813	0.00269	CC	CC	CC/CT	CC/CT						Y
390	0	ANZGENE	F	0.01126	0.00271	CC	CC	CC/CT	CC/CT						Y
391	1	ANZGENE	F	0.05081	0.00272	CC	CC	CC/CT	CC/CT						Y
392	1	ANZGENE	F	0.90099	0.00274	CT	CC	CC/CT	CC/CT						Y
393	1	ANZGENE	M	0.02733	0.00275	CC	CC	CC/CT	CC/CT						Y
394	1	ANZGENE	M	0.01009	0.00276	CC	CC	CC/CT	CC/CT						Y
395	0	ANZGENE	M	0.01749	0.00278	CC	CC	CC/CT	CC/CT						Y
396	1	ANZGENE	M	0.04694	0.00278	CC	CC	CC/CT	CC/CT						Y
397	1	ANZGENE	F	0.9465	0.00281	CT	CC	CC/CT	CC/CT						Y
398	0	ANZGENE	F	1.02996	0.00281	CT	CC	CC/CT	CC/CT						Y
399	1	ANZGENE	M	0.99424	0.00284	CT	CC	CC/CT	CC/CT						Y
400	1	ANZGENE	F	0.00893	0.00286	CC	CC	CC/CT	CC/CT						Y
401	0	ANZGENE	F	0.03674	0.00288	CC	CC	CC/CT	CC/CT						Y
402	1	ANZGENE	F	0.03185	0.0029	CC	CC	CC/CT	CC/CT						Y
403	0	ANZGENE	F	1.02883	0.00292	CT	CC	CC/CT	CC/CT						Y
404	1	ANZGENE	F	1.97595	0.00292	TT	CC	TT	CC/CT						Y
405	1	ANZGENE	F	0.05602	0.00295	CC	CC	CC/CT	CC/CT						Y
406	1	ANZGENE	M	0.02539	0.00296	CC	CC	CC/CT	CC/CT						Y
407	0	ANZGENE	F	1.9858	0.00296	TT	CC	TT	CC/CT						Y
408	0	ANZGENE	M	1.97065	0.00297	TT	CC	TT	CC/CT						Y
409	1	ANZGENE	F	0.99887	0.00298	CT	CC	CC/CT	CC/CT						Y
410	1	ANZGENE	M	0.04735	0.00299	CC	CC	CC/CT	CC/CT						Y
411	0	ANZGENE	F	0.12688	0.00301	CC	CC	CC/CT	CC/CT						Y
412	0	ANZGENE	F	0.94137	0.00306	CT	CC	CC/CT	CC/CT						Y
413	0	ANZGENE	M	1.11594	0.00306	CT	CC	CC/CT	CC/CT						Y
414	0	ANZGENE	F	0.01112	0.00307	CC	CC	CC/CT	CC/CT						Y
415	0	ANZGENE	M	0.01412	0.00307	CC	CC	CC/CT	CC/CT						Y
416	0	ANZGENE	F	0.96189	0.00307	CT	CC	CC/CT	CC/CT						Y
417	0	ANZGENE	F	1.02675	0.00307	CT	CC	CC/CT	CC/CT						Y
418	0	ANZGENE	F	0.05591	0.00308	CC	CC	CC/CT	CC/CT						Y
419	0	ANZGENE	M	0.03338	0.00309	CC	CC	CC/CT	CC/CT						Y
420	0	ANZGENE	F	0.9407	0.0031	CT	CC	CC/CT	CC/CT						Y
421	1	ANZGENE	F	0.0206	0.00315	CC	CC	CC/CT	CC/CT						Y
422	1	ANZGENE	F	0.0108	0.00319	CC	CC	CC/CT	CC/CT						Y
423	1	ANZGENE	F	0.05387	0.00321	CC	CC	CC/CT	CC/CT						Y
424	0	ANZGENE	F	0.01267	0.00322	CC	CC	CC/CT	CC/CT						Y
425	0	ANZGENE	M	1.86168	0.00322	TT	CC	TT	CC/CT						Y
426	1	ANZGENE	F	1.01001	0.00325	CT	CC	CC/CT	CC/CT						Y
427	0	ANZGENE	F	1.01092	0.00325	CT	CC	CC/CT	CC/CT						Y
428	0	ANZGENE	F	1.06733	0.00325	CT	CC	CC/CT	CC/CT						Y
429	1	ANZGENE	F	0.02182	0.00326	CC	CC	CC/CT	CC/CT						Y
430	0	ANZGENE	F	0.02284	0.00326	CC	CC	CC/CT	CC/CT						Y
431	1	ANZGENE	F	0.03903	0.00326	CC	CC	CC/CT	CC/CT						Y
432	1	ANZGENE	F	0.04328	0.00326	CC	CC	CC/CT	CC/CT						Y
433	0	ANZGENE	F	0.08171	0.00328	CC	CC	CC/CT	CC/CT						Y
434	0	ANZGENE	M	0.92857	0.00328	CT	CC	CC/CT	CC/CT						Y
435	1	ANZGENE	F	0.03437	0.00331	CC	CC	CC/CT	CC/CT						Y
436	0	ANZGENE	F	0.07797	0.00332	CC	CC	CC/CT	CC/CT						Y
437	1	ANZGENE	F	0.01823	0.00333	CC	CC	CC/CT	CC/CT						Y
438	1	ANZGENE	F	0.0896	0.00333	CC	CC	CC/CT	CC/CT						Y
439	0	ANZGENE	F	0.90439	0.00334	CT	CC	CC/CT	CC/CT						Y
440	0	ANZGENE	M	1.03649	0.00334	CT	CC	CC/CT	CC/CT						Y
441	0	ANZGENE	M	0.06881	0.00336	CC	CC	CC/CT	CC/CT						Y
442	1	ANZGENE	F	0.06724	0.00337	CC	CC	CC/CT	CC/CT						Y
443	0	ANZGENE	F	0.02213	0.00338	CC	CC	CC/CT	CC/CT						Y
444	1	ANZGENE	F	1.09193	0.00339	CT	CC	CC/CT	CC/CT						Y
445	0	ANZGENE	F	0.03714	0.0034	CC	CC	CC/CT	CC/CT						Y
446	1	ANZGENE	M	0.04625	0.00342	CC	CC	CC/CT	CC/CT						Y
447	1	ANZGENE	M	0.07972	0.00344	CC	CC	CC/CT	CC/CT						Y
448	0	ANZGENE	F	0.02589	0.00345	CC	CC	CC/CT	CC/CT						Y
449	0	ANZGENE	F	0.07876	0.00346	CC	CC	CC/CT	CC/CT						Y
450	0	ANZGENE	M	0.00595	0.00348	CC	CC	CC/CT	CC/CT						Y
451	0	ANZGENE	M	0.01149	0.00348	CC	CC	CC/CT	CC/CT						Y
452	0	ANZGENE	F	0.03791	0.00348	CC	CC	CC/CT	CC/CT						Y
453	0	ANZGENE	M	1.02935	0.00348	CT	CC	CC/CT	CC/CT						Y
454	0	ANZGENE	F	0.99853	0.00349	CT	CC	CC/CT	CC/CT						Y
455	1	ANZGENE	F	1.08733	0.00351	CT	CC	CC/CT	CC/CT						Y
456	1	ANZGENE	F	0.0443	0.00352	CC	CC	CC/CT	CC/CT						Y
457	0	ANZGENE	F	1.01491	0.00352	CT	CC	CC/CT	CC/CT						Y
458	0	ANZGENE	M	0.056	0.00353	CC	CC	CC/CT	CC/CT						Y
459	0	ANZGENE	M	0.06347	0.00353	CC	CC	CC/CT	CC/CT						Y
460	0	ANZGENE	F	1.00458	0.00357	CT	CC	CC/CT	CC/CT						Y
461	0	ANZGENE	F	0.08034	0.00359	CC	CC	CC/CT	CC/CT						Y
462	1	ANZGENE	M	0.08313	0.00359	CC	CC	CC/CT	CC/CT						Y
463	0	ANZGENE	M	0.99244	0.0036	CT	CC	CC/CT	CC/CT						Y
464	1	ANZGENE	F	0.05945	0.00362	CC	CC	CC/CT	CC/CT						Y
465	1	ANZGENE	F	0.00937	0.00366	CC	CC	CC/CT	CC/CT						Y
466	0	ANZGENE	M	0.99087	0.00366	CT	CC	CC/CT	CC/CT						Y
467	1	ANZGENE	F	0.00683	0.00367	CC	CC	CC/CT	CC/CT						Y
468	1	ANZGENE	F	0.01858	0.0037	CC	CC	CC/CT	CC/CT						Y
469	0	ANZGENE	F	0.01047	0.00372	CC	CC	CC/CT	CC/CT						Y
470	0	ANZGENE	F	0.97872	0.00372	CT	CC	CC/CT	CC/CT						Y
471	1	ANZGENE	F	1.01471	0.00374	CT	CC	CC/CT	CC/CT						Y
472	0	ANZGENE	M	1.9431	0.00377	TT	CC	TT	CC/CT						Y
473	1	ANZGENE	F	0.07084	0.0038	CC	CC	CC/CT	CC/CT						Y
474	1	ANZGENE	F	0.06158	0.00381	CC	CC	CC/CT	CC/CT						Y
475	0	ANZGENE	F	0.06727	0.00381	CC	CC	CC/CT	CC/CT						Y
476	0	ANZGENE	F	0.73499	0.00381		CC		CC/CT						N
477	1	ANZGENE	F	0.06451	0.00382	CC	CC	CC/CT	CC/CT						Y
478	0	ANZGENE	F	1.03689	0.00383	CT	CC	CC/CT	CC/CT						Y
479	0	ANZGENE	F	0.07543	0.00384	CC	CC	CC/CT	CC/CT						Y
480	0	ANZGENE	F	1.04076	0.00384	CT	CC	CC/CT	CC/CT						Y
481	0	ANZGENE	F	0.04895	0.00386	CC	CC	CC/CT	CC/CT						Y
482	1	ANZGENE	M	0.01987	0.00389	CC	CC	CC/CT	CC/CT						Y
483	0	ANZGENE	F	0.1089	0.00389	CC	CC	CC/CT	CC/CT						Y
484	1	ANZGENE	F	1.94376	0.00391	TT	CC	TT	CC/CT						Y
485	0	ANZGENE	F	0.03829	0.00393	CC	CC	CC/CT	CC/CT						Y
486	1	ANZGENE	M	1.05134	0.00397	CT	CC	CC/CT	CC/CT						Y
487	0	ANZGENE	F	0.97246	0.00399	CT	CC	CC/CT	CC/CT						Y
488	1	ANZGENE	F	0.95639	0.004	CT	CC	CC/CT	CC/CT						Y
489	0	ANZGENE	F	1.071	0.004	CT	CC	CC/CT	CC/CT						Y
490	0	ANZGENE	F	1.08181	0.004	CT	CC	CC/CT	CC/CT						Y
491	0	ANZGENE	F	1.0492	0.00402	CT	CC	CC/CT	CC/CT						Y
492	0	ANZGENE	F	0.95115	0.00403	CT	CC	CC/CT	CC/CT						Y
493	0	ANZGENE	F	1.04748	0.00403	CT	CC	CC/CT	CC/CT						Y
494	1	ANZGENE	M	0.04673	0.00404	CC	CC	CC/CT	CC/CT						Y
495	0	ANZGENE	M	0.09593	0.00404	CC	CC	CC/CT	CC/CT						Y
496	1	ANZGENE	F	1.00944	0.00405	CT	CC	CC/CT	CC/CT						Y
497	1	ANZGENE	F	0.0248	0.00406	CC	CC	CC/CT	CC/CT						Y
498	1	ANZGENE	F	1.08503	0.00409	CT	CC	CC/CT	CC/CT						Y
499	0	ANZGENE	F	1.05161	0.0041	CT	CC	CC/CT	CC/CT						Y
500	0	ANZGENE	F	1.05501	0.0041	CT	CC	CC/CT	CC/CT						Y
501	1	ANZGENE	F	0.05291	0.00425	CC	CC	CC/CT	CC/CT						Y
502	1	ANZGENE	F	0.00464	0.00426	CC	CC	CC/CT	CC/CT						Y
503	1	ANZGENE	F	0.06075	0.00427	CC	CC	CC/CT	CC/CT						Y
504	0	ANZGENE	F	0.02859	0.00431	CC	CC	CC/CT	CC/CT						Y
505	0	ANZGENE	F	0.93501	0.00431	CT	CC	CC/CT	CC/CT						Y
506	1	ANZGENE	F	1.08602	0.00432	CT	CC	CC/CT	CC/CT						Y
507	0	ANZGENE	F	0.07368	0.00433	CC	CC	CC/CT	CC/CT						Y
508	0	ANZGENE	M	0.98433	0.00434	CT	CC	CC/CT	CC/CT						Y
509	1	ANZGENE	F	0.06292	0.00435	CC	CC	CC/CT	CC/CT						Y
510	1	ANZGENE	F	1.98297	0.00435	TT	CC	TT	CC/CT						Y
511	1	ANZGENE	F	0.04287	0.00436	CC	CC	CC/CT	CC/CT						Y
512	1	ANZGENE	F	0.0493	0.00436	CC	CC	CC/CT	CC/CT						Y
513	0	ANZGENE	M	1.01416	0.00436	CT	CC	CC/CT	CC/CT						Y
514	1	ANZGENE	F	0.06317	0.00438	CC	CC	CC/CT	CC/CT						Y
515	0	ANZGENE	F	1.04264	0.00439	CT	CC	CC/CT	CC/CT						Y
516	0	ANZGENE	F	0.03422	0.00443	CC	CC	CC/CT	CC/CT						Y
517	1	ANZGENE	M	0.04787	0.00444	CC	CC	CC/CT	CC/CT						Y
518	0	ANZGENE	F	0.92856	0.00444	CT	CC	CC/CT	CC/CT						Y
519	0	ANZGENE	M	0.82106	0.00445	CT	CC	CC/CT	CC/CT						Y
520	0	ANZGENE	F	1.93319	0.00446	TT	CC	TT	CC/CT						Y
521	1	ANZGENE	F	0.04874	0.00448	CC	CC	CC/CT	CC/CT						Y
522	1	ANZGENE	F	0.98973	0.0045	CT	CC	CC/CT	CC/CT						Y
523	0	ANZGENE	M	0.92922	0.00452	CT	CC	CC/CT	CC/CT						Y
524	0	ANZGENE	M	0.13982	0.00453	CC	CC	CC/CT	CC/CT						Y
525	0	ANZGENE	M	0.99829	0.00454	CT	CC	CC/CT	CC/CT						Y
526	0	ANZGENE	M	0.09061	0.00459	CC	CC	CC/CT	CC/CT						Y
527	0	ANZGENE	M	0.04256	0.0046	CC	CC	CC/CT	CC/CT						Y
528	0	ANZGENE	F	0.03787	0.00461	CC	CC	CC/CT	CC/CT						Y
529	1	ANZGENE	F	0.97855	0.00461	CT	CC	CC/CT	CC/CT						Y
530	1	ANZGENE	F	1.05647	0.00461	CT	CC	CC/CT	CC/CT						Y
531	0	ANZGENE	F	0.19453	0.00462	CC	CC	CC/CT	CC/CT						Y
532	0	ANZGENE	F	0.01375	0.00469	CC	CC	CC/CT	CC/CT						Y
533	1	ANZGENE	F	0.02916	0.0047	CC	CC	CC/CT	CC/CT						Y
534	0	ANZGENE	F	0.05049	0.00473	CC	CC	CC/CT	CC/CT						Y
535	0	ANZGENE	F	0.08873	0.00473	CC	CC	CC/CT	CC/CT						Y
536	1	ANZGENE	F	0.0722	0.00475	CC	CC	CC/CT	CC/CT						Y
537	1	ANZGENE	F	0.97582	0.00475	CT	CC	CC/CT	CC/CT						Y
538	0	ANZGENE	F	0.01584	0.00476	CC	CC	CC/CT	CC/CT						Y
539	0	ANZGENE	M	0.04005	0.00476	CC	CC	CC/CT	CC/CT						Y
540	1	ANZGENE	M	0.99774	0.00476	CT	CC	CC/CT	CC/CT						Y
541	0	ANZGENE	F	0.12453	0.00477	CC	CC	CC/CT	CC/CT						Y
542	1	ANZGENE	F	1.89428	0.00477	TT	CC	TT	CC/CT						Y
543	0	ANZGENE	F	0.00746	0.00478	CC	CC	CC/CT	CC/CT						Y
544	0	ANZGENE	M	0.03596	0.00478	CC	CC	CC/CT	CC/CT						Y
545	0	ANZGENE	F	0.15441	0.00478	CC	CC	CC/CT	CC/CT						Y
546	0	ANZGENE	F	1.04927	0.00482	CT	CC	CC/CT	CC/CT						Y
547	1	ANZGENE	F	0.06962	0.00485	CC	CC	CC/CT	CC/CT						Y
548	1	ANZGENE	F	1.95164	0.00485	TT	CC	TT	CC/CT						Y
549	1	ANZGENE	F	0.12743	0.00486	CC	CC	CC/CT	CC/CT						Y
550	1	ANZGENE	F	1.95914	0.00487	TT	CC	TT	CC/CT						Y
551	1	ANZGENE	M	0.04267	0.00488	CC	CC	CC/CT	CC/CT						Y
552	0	ANZGENE	F	0.77826	0.00489		CC		CC/CT						N
553	1	ANZGENE	F	0.01212	0.00497	CC	CC	CC/CT	CC/CT						Y
554	1	ANZGENE	M	0.01538	0.00498	CC	CC	CC/CT	CC/CT						Y
555	1	ANZGENE	F	1.14273	0.005	CT	CC	CC/CT	CC/CT						Y
556	1	ANZGENE	F	1.02978	0.00502	CT	CC	CC/CT	CC/CT						Y
557	1	ANZGENE	F	1.92217	0.00502	TT	CC	TT	CC/CT						Y
558	0	ANZGENE	F	0.10513	0.00504	CC	CC	CC/CT	CC/CT						Y
559	0	ANZGENE	F	0.13837	0.00505	CC	CC	CC/CT	CC/CT						Y
560	1	ANZGENE	F	0.00861	0.00506	CC	CC	CC/CT	CC/CT						Y
561	0	ANZGENE	M	0.0305	0.00506	CC	CC	CC/CT	CC/CT						Y
562	1	ANZGENE	F	0.05939	0.00507	CC	CC	CC/CT	CC/CT						Y
563	0	ANZGENE	F	0.14914	0.00507	CC	CC	CC/CT	CC/CT						Y
564	0	ANZGENE	F	0.99398	0.00507	CT	CC	CC/CT	CC/CT						Y
565	1	ANZGENE	F	0.99715	0.00508	CT	CC	CC/CT	CC/CT						Y
566	1	ANZGENE	F	1.02571	0.0051	CT	CC	CC/CT	CC/CT						Y
567	0	ANZGENE	M	0.0789	0.00511	CC	CC	CC/CT	CC/CT						Y
568	0	ANZGENE	F	0.99653	0.00511	CT	CC	CC/CT	CC/CT						Y
569	0	ANZGENE	M	1.05771	0.00512	CT	CC	CC/CT	CC/CT						Y
570	0	ANZGENE	F	0.01042	0.00514	CC	CC	CC/CT	CC/CT						Y
571	0	ANZGENE	M	0.02539	0.00515	CC	CC	CC/CT	CC/CT						Y
572	0	ANZGENE	F	0.04335	0.00515	CC	CC	CC/CT	CC/CT						Y
573	1	ANZGENE	F	1.01868	0.00516	CT	CC	CC/CT	CC/CT						Y
574	0	ANZGENE	F	0.12444	0.00518	CC	CC	CC/CT	CC/CT						Y
575	1	ANZGENE	F	0.05963	0.00519	CC	CC	CC/CT	CC/CT						Y
576	1	ANZGENE	F	0.06827	0.00521	CC	CC	CC/CT	CC/CT						Y
577	0	ANZGENE	F	0.13357	0.00521	CC	CC	CC/CT	CC/CT						Y
578	0	ANZGENE	F	0.16293	0.00521	CC	CC	CC/CT	CC/CT						Y
579	1	ANZGENE	F	1.07539	0.00523	CT	CC	CC/CT	CC/CT						Y
580	0	ANZGENE	F	0.01791	0.00524	CC	CC	CC/CT	CC/CT						Y
581	1	ANZGENE	F	0.04843	0.00526	CC	CC	CC/CT	CC/CT						Y
582	0	ANZGENE	F	1.00359	0.00529	CT	CC	CC/CT	CC/CT						Y
583	0	ANZGENE	M	0.02374	0.00531	CC	CC	CC/CT	CC/CT						Y
584	0	ANZGENE	M	1.03317	0.00531	CT	CC	CC/CT	CC/CT						Y
585	1	ANZGENE	M	0.08822	0.00534	CC	CC	CC/CT	CC/CT						Y
586	1	ANZGENE	F	0.09083	0.00535	CC	CC	CC/CT	CC/CT						Y
587	1	ANZGENE	F	0.10581	0.00535	CC	CC	CC/CT	CC/CT						Y
588	0	ANZGENE	F	0.05152	0.00536	CC	CC	CC/CT	CC/CT						Y
589	0	ANZGENE	F	0.06752	0.00537	CC	CC	CC/CT	CC/CT						Y
590	0	ANZGENE	F	0.95386	0.00538	CT	CC	CC/CT	CC/CT						Y
591	1	ANZGENE	M	0.03061	0.00539	CC	CC	CC/CT	CC/CT						Y
592	1	ANZGENE	M	0.0334	0.00539	CC	CC	CC/CT	CC/CT						Y
593	0	ANZGENE	F	0.12514	0.00539	CC	CC	CC/CT	CC/CT						Y
594	0	ANZGENE	M	1.94774	0.00539	TT	CC	TT	CC/CT						Y
595	1	ANZGENE	M	1.94687	0.00541	TT	CC	TT	CC/CT						Y
596	1	ANZGENE	M	1.96332	0.00543	TT	CC	TT	CC/CT						Y
597	1	ANZGENE	F	1.99378	0.00544	TT	CC	TT	CC/CT						Y
598	0	ANZGENE	M	0.10477	0.00545	CC	CC	CC/CT	CC/CT						Y
599	0	ANZGENE	F	0.10545	0.00546	CC	CC	CC/CT	CC/CT						Y
600	1	ANZGENE	F	1.10916	0.00546	CT	CC	CC/CT	CC/CT						Y
601	0	ANZGENE	M	0.0787	0.00549	CC	CC	CC/CT	CC/CT						Y
602	0	ANZGENE	F	0.08029	0.00549	CC	CC	CC/CT	CC/CT						Y
603	0	ANZGENE	M	0.01891	0.0055	CC	CC	CC/CT	CC/CT						Y
604	0	ANZGENE	M	0.07524	0.00552	CC	CC	CC/CT	CC/CT						Y
605	0	ANZGENE	F	1.00053	0.00552	CT	CC	CC/CT	CC/CT						Y
606	0	ANZGENE	F	1.0526	0.00553	CT	CC	CC/CT	CC/CT						Y
607	1	ANZGENE	M	1.98796	0.00553	TT	CC	TT	CC/CT						Y
608	0	ANZGENE	F	0.09187	0.00555	CC	CC	CC/CT	CC/CT						Y
609	1	ANZGENE	F	0.07603	0.00556	CC	CC	CC/CT	CC/CT						Y
610	0	ANZGENE	M	1.01892	0.00557	CT	CC	CC/CT	CC/CT						Y
611	0	ANZGENE	F	0.22943	0.00561		CC		CC/CT						N
612	1	ANZGENE	F	0.07107	0.00562	CC	CC	CC/CT	CC/CT						Y
613	0	ANZGENE	F	0.00676	0.00564	CC	CC	CC/CT	CC/CT						Y
614	1	ANZGENE	F	1.00248	0.00564	CT	CC	CC/CT	CC/CT						Y
615	0	ANZGENE	M	1.1253	0.00564	CT	CC	CC/CT	CC/CT						Y
616	0	ANZGENE	F	1.01943	0.00566	CT	CC	CC/CT	CC/CT						Y
617	1	ANZGENE	M	0.0597	0.00569	CC	CC	CC/CT	CC/CT						Y
618	0	ANZGENE	F	1.97889	0.00569	TT	CC	TT	CC/CT						Y
619	0	ANZGENE	F	1.08836	0.00572	CT	CC	CC/CT	CC/CT						Y
620	1	ANZGENE	F	0.029	0.00579	CC	CC	CC/CT	CC/CT						Y
621	1	ANZGENE	F	1.01164	0.00579	CT	CC	CC/CT	CC/CT						Y
622	0	ANZGENE	F	0.02259	0.0058	CC	CC	CC/CT	CC/CT						Y
623	0	ANZGENE	F	0.99431	0.00584	CT	CC	CC/CT	CC/CT						Y
624	1	ANZGENE	F	1.00881	0.00585	CT	CC	CC/CT	CC/CT						Y
625	0	ANZGENE	F	0.04881	0.00586	CC	CC	CC/CT	CC/CT						Y
626	0	ANZGENE	F	1.00965	0.00586	CT	CC	CC/CT	CC/CT						Y
627	0	ANZGENE	M	0.02709	0.0059	CC	CC	CC/CT	CC/CT						Y
628	0	ANZGENE	F	0.10754	0.0059	CC	CC	CC/CT	CC/CT						Y
629	1	ANZGENE	F	0.01096	0.00591	CC	CC	CC/CT	CC/CT						Y
630	1	ANZGENE	F	0.96984	0.00591	CT	CC	CC/CT	CC/CT						Y
631	1	ANZGENE	F	1.02171	0.00592	CT	CC	CC/CT	CC/CT						Y
632	0	ANZGENE	F	0.93176	0.00593	CT	CC	CC/CT	CC/CT						Y
633	1	ANZGENE	M	1.0659	0.00593	CT	CC	CC/CT	CC/CT						Y
634	0	ANZGENE	M	1.92957	0.00594	TT	CC	TT	CC/CT						Y
635	0	ANZGENE	M	0.03476	0.00597	CC	CC	CC/CT	CC/CT						Y
636	1	ANZGENE	F	0.9936	0.00599	CT	CC	CC/CT	CC/CT						Y
637	1	ANZGENE	M	1.87692	0.006	TT	CC	TT	CC/CT						Y
638	1	ANZGENE	F	1.04783	0.00601	CT	CC	CC/CT	CC/CT						Y
639	1	ANZGENE	F	0.98649	0.00602	CT	CC	CC/CT	CC/CT						Y
640	0	ANZGENE	M	0.01942	0.00608	CC	CC	CC/CT	CC/CT						Y
641	0	ANZGENE	F	0.03346	0.00608	CC	CC	CC/CT	CC/CT						Y
642	0	ANZGENE	F	1.88382	0.0061	TT	CC	TT	CC/CT						Y
643	0	ANZGENE	F	0.01854	0.00612	CC	CC	CC/CT	CC/CT						Y
644	1	ANZGENE	M	0.02222	0.00612	CC	CC	CC/CT	CC/CT						Y
645	1	ANZGENE	F	0.0432	0.00613	CC	CC	CC/CT	CC/CT						Y
646	1	ANZGENE	F	0.11092	0.00613	CC	CC	CC/CT	CC/CT						Y
647	0	ANZGENE	F	0.89592	0.00613	CT	CC	CC/CT	CC/CT						Y
648	0	ANZGENE	M	1.02585	0.00613	CT	CC	CC/CT	CC/CT						Y
649	0	ANZGENE	F	1.10497	0.00613	CT	CC	CC/CT	CC/CT						Y
650	1	ANZGENE	M	0.07678	0.00618	CC	CC	CC/CT	CC/CT						Y
651	0	ANZGENE	F	0.98687	0.00618	CT	CC	CC/CT	CC/CT						Y
652	1	ANZGENE	F	0.04614	0.0062	CC	CC	CC/CT	CC/CT						Y
653	0	ANZGENE	M	0.04102	0.00621	CC	CC	CC/CT	CC/CT						Y
654	1	ANZGENE	F	0.98317	0.00624	CT	CC	CC/CT	CC/CT						Y
655	0	ANZGENE	M	0.09581	0.00626	CC	CC	CC/CT	CC/CT						Y
656	0	ANZGENE	F	1.99444	0.00626	TT	CC	TT	CC/CT						Y
657	0	ANZGENE	M	1.96942	0.00627	TT	CC	TT	CC/CT						Y
658	1	ANZGENE	F	0.1029	0.00631	CC	CC	CC/CT	CC/CT						Y
659	1	ANZGENE	F	0.1292	0.00635	CC	CC	CC/CT	CC/CT						Y
660	0	ANZGENE	M	0.12329	0.00637	CC	CC	CC/CT	CC/CT						Y
661	0	ANZGENE	M	0.14504	0.00637	CC	CC	CC/CT	CC/CT						Y
662	1	ANZGENE	M	1.11828	0.00637	CT	CC	CC/CT	CC/CT						Y
663	0	ANZGENE	F	0.86152	0.00638	CT	CC	CC/CT	CC/CT						Y
664	0	ANZGENE	F	0.08942	0.00639	CC	CC	CC/CT	CC/CT						Y
665	1	ANZGENE	M	0.03683	0.0064	CC	CC	CC/CT	CC/CT						Y
666	0	ANZGENE	F	0.04667	0.00642	CC	CC	CC/CT	CC/CT						Y
667	1	ANZGENE	F	0.12651	0.00643	CC	CC	CC/CT	CC/CT						Y
668	1	ANZGENE	F	0.1445	0.00647	CC	CC	CC/CT	CC/CT						Y
669	1	ANZGENE	F	0.03432	0.00648	CC	CC	CC/CT	CC/CT						Y
670	0	ANZGENE	F	1.01157	0.00648	CT	CC	CC/CT	CC/CT						Y
671	0	ANZGENE	F	0.11107	0.00651	CC	CC	CC/CT	CC/CT						Y
672	0	ANZGENE	F	1.92462	0.00651	TT	CC	TT	CC/CT						Y
673	1	ANZGENE	F	0.99195	0.00652	CT	CC	CC/CT	CC/CT						Y
674	0	ANZGENE	F	0.98807	0.00659	CT	CC	CC/CT	CC/CT						Y
675	0	ANZGENE	M	0.0496	0.0066	CC	CC	CC/CT	CC/CT						Y
676	1	ANZGENE	F	0.10231	0.0066	CC	CC	CC/CT	CC/CT						Y
677	0	ANZGENE	F	0.06134	0.00661	CC	CC	CC/CT	CC/CT						Y
678	1	ANZGENE	F	0.15922	0.00661	CC	CC	CC/CT	CC/CT						Y
679	0	ANZGENE	M	1.92721	0.00663	TT	CC	TT	CC/CT						Y
680	0	ANZGENE	F	0.26428	0.00664		CC		CC/CT						N
681	0	ANZGENE	M	0.04696	0.00665	CC	CC	CC/CT	CC/CT						Y
682	1	ANZGENE	F	0.11161	0.00665	CC	CC	CC/CT	CC/CT						Y
683	0	ANZGENE	F	0.08686	0.00667	CC	CC	CC/CT	CC/CT						Y
684	1	ANZGENE	F	0.06833	0.0067	CC	CC	CC/CT	CC/CT						Y
685	0	ANZGENE	F	1.00636	0.00671	CT	CC	CC/CT	CC/CT						Y
686	0	ANZGENE	F	0.01956	0.00672	CC	CC	CC/CT	CC/CT						Y
687	0	ANZGENE	M	0.06766	0.00672	CC	CC	CC/CT	CC/CT						Y
688	1	ANZGENE	F	1.0032	0.00673	CT	CC	CC/CT	CC/CT						Y
689	1	ANZGENE	M	0.69826	0.00674		CC		CC/CT						N
690	0	ANZGENE	F	0.99579	0.00674	CT	CC	CC/CT	CC/CT						Y
691	1	ANZGENE	M	0.97885	0.00675	CT	CC	CC/CT	CC/CT						Y
692	0	ANZGENE	M	1.1241	0.00675	CT	CC	CC/CT	CC/CT						Y
693	0	ANZGENE	F	0.25529	0.00676		CC		CC/CT						N
694	0	ANZGENE	F	0.14242	0.00678	CC	CC	CC/CT	CC/CT						Y
695	1	ANZGENE	M	0.98055	0.00678	CT	CC	CC/CT	CC/CT						Y
696	1	ANZGENE	M	0.02578	0.00679	CC	CC	CC/CT	CC/CT						Y
697	1	ANZGENE	F	0.04562	0.00682	CC	CC	CC/CT	CC/CT						Y
698	1	ANZGENE	M	1.92667	0.00682	TT	CC	TT	CC/CT						Y
699	1	ANZGENE	F	0.91632	0.00687	CT	CC	CC/CT	CC/CT						Y
700	1	ANZGENE	M	0.10765	0.00689	CC	CC	CC/CT	CC/CT						Y
701	1	ANZGENE	F	1.09684	0.0069	CT	CC	CC/CT	CC/CT						Y
702	1	ANZGENE	F	1.0576	0.00691	CT	CC	CC/CT	CC/CT						Y
703	0	ANZGENE	F	0.02538	0.00692	CC	CC	CC/CT	CC/CT						Y
704	0	ANZGENE	M	0.032	0.00693	CC	CC	CC/CT	CC/CT						Y
705	1	ANZGENE	F	0.02873	0.00695	CC	CC	CC/CT	CC/CT						Y
706	0	ANZGENE	M	0.10296	0.00695	CC	CC	CC/CT	CC/CT						Y
707	1	ANZGENE	F	0.98152	0.00697	CT	CC	CC/CT	CC/CT						Y
708	1	ANZGENE	M	1.89033	0.00697	TT	CC	TT	CC/CT						Y
709	1	ANZGENE	F	0.06266	0.00699	CC	CC	CC/CT	CC/CT						Y
710	1	ANZGENE	F	0.10444	0.00699	CC	CC	CC/CT	CC/CT						Y
711	0	ANZGENE	M	0.03516	0.00701	CC	CC	CC/CT	CC/CT						Y
712	1	ANZGENE	M	0.65346	0.00701		CC		CC/CT						N
713	1	ANZGENE	M	0.02936	0.00702	CC	CC	CC/CT	CC/CT						Y
714	0	ANZGENE	F	0.04246	0.00702	CC	CC	CC/CT	CC/CT						Y
715	1	ANZGENE	F	0.11796	0.00702	CC	CC	CC/CT	CC/CT						Y
716	0	ANZGENE	F	0.97114	0.00703	CT	CC	CC/CT	CC/CT						Y
717	1	ANZGENE	M	1.8047	0.00704	TT	CC	TT	CC/CT						Y
718	0	ANZGENE	F	1.00704	0.00705	CT	CC	CC/CT	CC/CT						Y
719	1	ANZGENE	M	0.0939	0.00707	CC	CC	CC/CT	CC/CT						Y
720	0	ANZGENE	M	1.02769	0.00711	CT	CC	CC/CT	CC/CT						Y
721	1	ANZGENE	M	1.73977	0.00712		CC		CC/CT						N
722	1	ANZGENE	M	0.88414	0.00713	CT	CC	CC/CT	CC/CT						Y
723	0	ANZGENE	F	0.1371	0.00716	CC	CC	CC/CT	CC/CT						Y
724	0	ANZGENE	M	1.98564	0.0072	TT	CC	TT	CC/CT						Y
725	1	ANZGENE	M	0.04229	0.00722	CC	CC	CC/CT	CC/CT						Y
726	0	ANZGENE	F	1.01935	0.00722	CT	CC	CC/CT	CC/CT						Y
727	0	ANZGENE	F	0.1489	0.00724	CC	CC	CC/CT	CC/CT						Y
728	0	ANZGENE	F	0.04017	0.00726	CC	CC	CC/CT	CC/CT						Y
729	0	ANZGENE	F	1.06734	0.00726	CT	CC	CC/CT	CC/CT						Y
730	1	ANZGENE	F	0.0461	0.00727	CC	CC	CC/CT	CC/CT						Y
731	0	ANZGENE	F	0.09388	0.00727	CC	CC	CC/CT	CC/CT						Y
732	0	ANZGENE	M	1.01671	0.00729	CT	CC	CC/CT	CC/CT						Y
733	0	ANZGENE	M	0.0935	0.0073	CC	CC	CC/CT	CC/CT						Y
734	0	ANZGENE	F	0.02882	0.00731	CC	CC	CC/CT	CC/CT						Y
735	0	ANZGENE	F	0.12017	0.00732	CC	CC	CC/CT	CC/CT						Y
736	1	ANZGENE	M	1.92317	0.00733	TT	CC	TT	CC/CT						Y
737	0	ANZGENE	F	0.05702	0.00734	CC	CC	CC/CT	CC/CT						Y
738	0	ANZGENE	M	0.09651	0.00734	CC	CC	CC/CT	CC/CT						Y
739	0	ANZGENE	F	0.06354	0.00736	CC	CC	CC/CT	CC/CT						Y
740	1	ANZGENE	F	1.04742	0.00737	CT	CC	CC/CT	CC/CT						Y
741	0	ANZGENE	F	0.0789	0.00741	CC	CC	CC/CT	CC/CT						Y
742	0	ANZGENE	M	1.88991	0.00742	TT	CC	TT	CC/CT						Y
743	0	ANZGENE	F	0.06756	0.00743	CC	CC	CC/CT	CC/CT						Y
744	0	ANZGENE	M	0.12299	0.00745	CC	CC	CC/CT	CC/CT						Y
745	0	ANZGENE	M	0.95688	0.00747	CT	CC	CC/CT	CC/CT						Y
746	0	ANZGENE	F	0.06138	0.00749	CC	CC	CC/CT	CC/CT						Y
747	0	ANZGENE	F	0.00253	0.0075	CC	CC	CC/CT	CC/CT						Y
748	0	ANZGENE	F	1.01726	0.00751	CT	CC	CC/CT	CC/CT						Y
749	1	ANZGENE	F	1.07279	0.00752	CT	CC	CC/CT	CC/CT						Y
750	0	ANZGENE	M	0.98618	0.00755	CT	CC	CC/CT	CC/CT						Y
751	1	ANZGENE	F	1.0176	0.00756	CT	CC	CC/CT	CC/CT						Y
752	0	ANZGENE	M	0.93332	0.0076	CT	CC	CC/CT	CC/CT						Y
753	1	ANZGENE	F	0.13639	0.00762	CC	CC	CC/CT	CC/CT						Y
754	1	ANZGENE	M	0.69038	0.00762		CC		CC/CT						N
755	1	ANZGENE	M	0.07516	0.00764	CC	CC	CC/CT	CC/CT						Y
756	0	ANZGENE	M	0.95817	0.00765	CT	CC	CC/CT	CC/CT						Y
757	1	ANZGENE	F	0.98612	0.00765	CT	CC	CC/CT	CC/CT						Y
758	0	ANZGENE	F	1.0137	0.00765	CT	CC	CC/CT	CC/CT						Y
759	1	ANZGENE	M	0.9473	0.00767	CT	CC	CC/CT	CC/CT						Y
760	0	ANZGENE	F	0.03749	0.00769	CC	CC	CC/CT	CC/CT						Y
761	0	ANZGENE	M	0.972	0.0077	CT	CC	CC/CT	CC/CT						Y
762	0	ANZGENE	F	0.11245	0.00772	CC	CC	CC/CT	CC/CT						Y
763	1	ANZGENE	F	0.00374	0.00775	CC	CC	CC/CT	CC/CT						Y
764	0	ANZGENE	M	0.15148	0.00775	CC	CC	CC/CT	CC/CT						Y
765	0	ANZGENE	F	0.03514	0.00776	CC	CC	CC/CT	CC/CT						Y
766	1	ANZGENE	M	1.96897	0.00776	TT	CC	TT	CC/CT						Y
767	1	ANZGENE	F	1.98365	0.00776	TT	CC	TT	CC/CT						Y
768	0	ANZGENE	F	1.0137	0.00777	CT	CC	CC/CT	CC/CT						Y
769	0	ANZGENE	M	1.03166	0.00778	CT	CC	CC/CT	CC/CT						Y
770	0	ANZGENE	F	1.04334	0.00778	CT	CC	CC/CT	CC/CT						Y
771	1	ANZGENE	F	0.05382	0.00779	CC	CC	CC/CT	CC/CT						Y
772	0	ANZGENE	M	0.05672	0.0078	CC	CC	CC/CT	CC/CT						Y
773	1	ANZGENE	F	1.0385	0.0078	CT	CC	CC/CT	CC/CT						Y
774	1	ANZGENE	F	1.00508	0.00782	CT	CC	CC/CT	CC/CT						Y
775	1	ANZGENE	F	0.91195	0.00787	CT	CC	CC/CT	CC/CT						Y
776	0	ANZGENE	F	0.11782	0.00788	CC	CC	CC/CT	CC/CT						Y
777	1	ANZGENE	F	0.07417	0.0079	CC	CC	CC/CT	CC/CT						Y
778	0	ANZGENE	F	0.07491	0.0079	CC	CC	CC/CT	CC/CT						Y
779	0	ANZGENE	F	0.00617	0.00793	CC	CC	CC/CT	CC/CT						Y
780	1	ANZGENE	F	0.00526	0.00796	CC	CC	CC/CT	CC/CT						Y
781	0	ANZGENE	M	0.05528	0.008	CC	CC	CC/CT	CC/CT						Y
782	0	ANZGENE	F	0.98392	0.008	CT	CC	CC/CT	CC/CT						Y
783	0	ANZGENE	M	0.0984	0.00804	CC	CC	CC/CT	CC/CT						Y
784	0	ANZGENE	F	0.12955	0.00804	CC	CC	CC/CT	CC/CT						Y
785	0	ANZGENE	M	1.00973	0.00804	CT	CC	CC/CT	CC/CT						Y
786	1	ANZGENE	M	0.82891	0.00806	CT	CC	CC/CT	CC/CT						Y
787	0	ANZGENE	F	0.01891	0.00807	CC	CC	CC/CT	CC/CT						Y
788	1	ANZGENE	F	1.06563	0.00807	CT	CC	CC/CT	CC/CT						Y
789	0	ANZGENE	M	0.04975	0.00808	CC	CC	CC/CT	CC/CT						Y
790	1	ANZGENE	M	0.13567	0.00809	CC	CC	CC/CT	CC/CT						Y
791	0	ANZGENE	F	0.03339	0.0081	CC	CC	CC/CT	CC/CT						Y
792	0	ANZGENE	M	0.1442	0.0081	CC	CC	CC/CT	CC/CT						Y
793	0	ANZGENE	F	1.04637	0.00811	CT	CC	CC/CT	CC/CT						Y
794	0	ANZGENE	M	0.03118	0.00812	CC	CC	CC/CT	CC/CT						Y
795	0	ANZGENE	F	0.93067	0.00814	CT	CC	CC/CT	CC/CT						Y
796	0	ANZGENE	M	0.0414	0.00815	CC	CC	CC/CT	CC/CT						Y
797	0	ANZGENE	F	1.0128	0.00815	CT	CC	CC/CT	CC/CT						Y
798	0	ANZGENE	F	0.03693	0.00816	CC	CC	CC/CT	CC/CT						Y
799	0	ANZGENE	F	0.9664	0.00819	CT	CC	CC/CT	CC/CT						Y
800	0	ANZGENE	F	1.03156	0.00819	CT	CC	CC/CT	CC/CT						Y
801	0	ANZGENE	F	1.07979	0.00819	CT	CC	CC/CT	CC/CT						Y
802	0	ANZGENE	F	0.02856	0.00822	CC	CC	CC/CT	CC/CT						Y
803	1	ANZGENE	F	1.95095	0.00824	TT	CC	TT	CC/CT						Y
804	0	ANZGENE	F	0.02063	0.00825	CC	CC	CC/CT	CC/CT						Y
805	0	ANZGENE	M	0.99485	0.00825	CT	CC	CC/CT	CC/CT						Y
806	0	ANZGENE	M	1.03604	0.00825	CT	CC	CC/CT	CC/CT						Y
807	1	ANZGENE	M	0.00792	0.00826	CC	CC	CC/CT	CC/CT						Y
808	0	ANZGENE	M	0.94577	0.00826	CT	CC	CC/CT	CC/CT						Y
809	1	ANZGENE	F	0.89755	0.00827	CT	CC	CC/CT	CC/CT						Y
810	0	ANZGENE	F	0.08409	0.00828	CC	CC	CC/CT	CC/CT						Y
811	0	ANZGENE	F	0.99597	0.00829	CT	CC	CC/CT	CC/CT						Y
812	0	ANZGENE	M	0.00729	0.0083	CC	CC	CC/CT	CC/CT						Y
813	0	ANZGENE	M	0.0382	0.00831	CC	CC	CC/CT	CC/CT						Y
814	0	ANZGENE	F	1.09585	0.00831	CT	CC	CC/CT	CC/CT						Y
815	1	ANZGENE	F	1.00294	0.00834	CT	CC	CC/CT	CC/CT						Y
816	0	ANZGENE	F	1.00305	0.00834	CT	CC	CC/CT	CC/CT						Y
817	0	ANZGENE	F	0.03746	0.00836	CC	CC	CC/CT	CC/CT						Y
818	0	ANZGENE	F	0.14029	0.00836	CC	CC	CC/CT	CC/CT						Y
819	1	ANZGENE	F	1.92243	0.00836	TT	CC	TT	CC/CT						Y
820	1	ANZGENE	F	0.01677	0.00839	CC	CC	CC/CT	CC/CT						Y
821	0	ANZGENE	F	1.675	0.00841		CC		CC/CT						N
822	1	ANZGENE	F	0.05462	0.00843	CC	CC	CC/CT	CC/CT						Y
823	1	ANZGENE	F	0.09793	0.00846	CC	CC	CC/CT	CC/CT						Y
824	1	ANZGENE	F	0.9933	0.00848	CT	CC	CC/CT	CC/CT						Y
825	0	ANZGENE	M	1.05187	0.00848	CT	CC	CC/CT	CC/CT						Y
826	1	ANZGENE	F	0.01496	0.00855	CC	CC	CC/CT	CC/CT						Y
827	0	ANZGENE	M	0.9886	0.00855	CT	CC	CC/CT	CC/CT						Y
828	1	ANZGENE	F	1.11318	0.00855	CT	CC	CC/CT	CC/CT						Y
829	0	ANZGENE	F	0.88176	0.00856	CT	CC	CC/CT	CC/CT						Y
830	1	ANZGENE	M	0.03175	0.00857	CC	CC	CC/CT	CC/CT						Y
831	1	ANZGENE	F	0.10835	0.00857	CC	CC	CC/CT	CC/CT						Y
832	0	ANZGENE	F	0.92157	0.00858	CT	CC	CC/CT	CC/CT						Y
833	0	ANZGENE	F	0.71752	0.00859		CC		CC/CT						N
834	1	ANZGENE	F	0.93954	0.0086	CT	CC	CC/CT	CC/CT						Y
835	0	ANZGENE	F	0.98612	0.00861	CT	CC	CC/CT	CC/CT						Y
836	0	ANZGENE	F	1.10051	0.00861	CT	CC	CC/CT	CC/CT						Y
837	0	ANZGENE	F	0.10526	0.00865	CC	CC	CC/CT	CC/CT						Y
838	0	ANZGENE	F	0.95655	0.00865	CT	CC	CC/CT	CC/CT						Y
839	0	ANZGENE	F	1.00639	0.00868	CT	CC	CC/CT	CC/CT						Y
840	0	ANZGENE	F	0.03514	0.0087	CC	CC	CC/CT	CC/CT						Y
841	1	ANZGENE	M	0.29725	0.00871		CC		CC/CT						N
842	1	ANZGENE	M	0.96338	0.00872	CT	CC	CC/CT	CC/CT						Y
843	0	ANZGENE	F	0.06523	0.00873	CC	CC	CC/CT	CC/CT						Y
844	0	ANZGENE	F	0.94158	0.00874	CT	CC	CC/CT	CC/CT						Y
845	1	ANZGENE	F	0.94741	0.00874	CT	CC	CC/CT	CC/CT						Y
846	1	ANZGENE	F	0.11694	0.00877	CC	CC	CC/CT	CC/CT						Y
847	0	ANZGENE	M	0.20794	0.00877		CC		CC/CT						N
848	1	ANZGENE	F	0.86182	0.00879	CT	CC	CC/CT	CC/CT						Y
849	0	ANZGENE	F	0.938	0.00879	CT	CC	CC/CT	CC/CT						Y
850	0	ANZGENE	F	0.12352	0.00881	CC	CC	CC/CT	CC/CT						Y
851	0	ANZGENE	F	1.05323	0.00883	CT	CC	CC/CT	CC/CT						Y
852	1	ANZGENE	F	0.17953	0.00887	CC	CC	CC/CT	CC/CT						Y
853	1	ANZGENE	F	0.08848	0.0089	CC	CC	CC/CT	CC/CT						Y
854	0	ANZGENE	M	0.09308	0.00893	CC	CC	CC/CT	CC/CT						Y
855	0	ANZGENE	M	0.1064	0.00894	CC	CC	CC/CT	CC/CT						Y
856	1	ANZGENE	F	0.12793	0.00894	CC	CC	CC/CT	CC/CT						Y
857	0	ANZGENE	M	0.86137	0.009	CT	CC	CC/CT	CC/CT						Y
858	0	ANZGENE	F	1.00422	0.009	CT	CC	CC/CT	CC/CT						Y
859	0	ANZGENE	M	0.19596	0.00902	CC	CC	CC/CT	CC/CT						Y
860	0	ANZGENE	M	1.05032	0.00902	CT	CC	CC/CT	CC/CT						Y
861	1	ANZGENE	F	0.99076	0.00905	CT	CC	CC/CT	CC/CT						Y
862	0	ANZGENE	F	1.01984	0.00908	CT	CC	CC/CT	CC/CT						Y
863	1	ANZGENE	F	1.00443	0.00909	CT	CC	CC/CT	CC/CT						Y
864	1	ANZGENE	F	0.04906	0.00915	CC	CC	CC/CT	CC/CT						Y
865	1	ANZGENE	F	1.91106	0.00915	TT	CC	TT	CC/CT						Y
866	1	ANZGENE	M	1.00207	0.00919	CT	CC	CC/CT	CC/CT						Y
867	0	ANZGENE	F	0.18409	0.0092	CC	CC	CC/CT	CC/CT						Y
868	0	ANZGENE	F	1.03921	0.00922	CT	CC	CC/CT	CC/CT						Y
869	0	ANZGENE	F	0.95548	0.00923	CT	CC	CC/CT	CC/CT						Y
870	0	ANZGENE	M	0.112	0.00924	CC	CC	CC/CT	CC/CT						Y
871	0	ANZGENE	F	0.05723	0.00925	CC	CC	CC/CT	CC/CT						Y
872	0	ANZGENE	F	0.09164	0.00925	CC	CC	CC/CT	CC/CT						Y
873	0	ANZGENE	M	0.9973	0.00926	CT	CC	CC/CT	CC/CT						Y
874	0	ANZGENE	F	0.08365	0.00927	CC	CC	CC/CT	CC/CT						Y
875	0	ANZGENE	F	0.91424	0.00927	CT	CC	CC/CT	CC/CT						Y
876	0	ANZGENE	M	0.99886	0.00928	CT	CC	CC/CT	CC/CT						Y
877	1	ANZGENE	F	1.00559	0.00929	CT	CC	CC/CT	CC/CT						Y
878	0	ANZGENE	F	0.02103	0.0093	CC	CC	CC/CT	CC/CT						Y
879	1	ANZGENE	F	1.02418	0.0093	CT	CC	CC/CT	CC/CT						Y
880	0	ANZGENE	M	0.1516	0.00938	CC	CC	CC/CT	CC/CT						Y
881	1	ANZGENE	F	0.09525	0.00939	CC	CC	CC/CT	CC/CT						Y
882	1	ANZGENE	M	0.14422	0.00944	CC	CC	CC/CT	CC/CT						Y
883	0	ANZGENE	F	0.95015	0.00944	CT	CC	CC/CT	CC/CT						Y
884	1	ANZGENE	F	0.04903	0.00945	CC	CC	CC/CT	CC/CT						Y
885	0	ANZGENE	F	0.97496	0.00946	CT	CC	CC/CT	CC/CT						Y
886	0	ANZGENE	F	0.01681	0.00947	CC	CC	CC/CT	CC/CT						Y
887	0	ANZGENE	F	0.19527	0.00948	CC	CC	CC/CT	CC/CT						Y
888	1	ANZGENE	F	0.04547	0.0095	CC	CC	CC/CT	CC/CT						Y
889	1	ANZGENE	F	0.08758	0.0095	CC	CC	CC/CT	CC/CT						Y
890	0	ANZGENE	M	0.08272	0.00955	CC	CC	CC/CT	CC/CT						Y
891	0	ANZGENE	M	0.06099	0.00956	CC	CC	CC/CT	CC/CT						Y
892	1	ANZGENE	F	0.97373	0.00956	CT	CC	CC/CT	CC/CT						Y
893	0	ANZGENE	F	1.90946	0.00958	TT	CC	TT	CC/CT						Y
894	0	ANZGENE	F	1.95205	0.00958	TT	CC	TT	CC/CT						Y
895	1	ANZGENE	M	0.09746	0.00959	CC	CC	CC/CT	CC/CT						Y
896	0	ANZGENE	M	0.03087	0.00961	CC	CC	CC/CT	CC/CT						Y
897	0	ANZGENE	F	0.0707	0.00964	CC	CC	CC/CT	CC/CT						Y
898	0	ANZGENE	M	0.94563	0.00964	CT	CC	CC/CT	CC/CT						Y
899	0	ANZGENE	F	1.06129	0.00965	CT	CC	CC/CT	CC/CT						Y
900	0	ANZGENE	M	0.83369	0.0097	CT	CC	CC/CT	CC/CT						Y
901	1	ANZGENE	F	1.08753	0.0097	CT	CC	CC/CT	CC/CT						Y
902	0	ANZGENE	F	0.18994	0.00971	CC	CC	CC/CT	CC/CT						Y
903	0	ANZGENE	F	1.9725	0.00972	TT	CC	TT	CC/CT						Y
904	1	ANZGENE	F	0.2103	0.00973		CC		CC/CT						N
905	0	ANZGENE	M	0.01288	0.00975	CC	CC	CC/CT	CC/CT						Y
906	1	ANZGENE	F	0.15801	0.00975	CC	CC	CC/CT	CC/CT						Y
907	0	ANZGENE	F	1.10923	0.00975	CT	CC	CC/CT	CC/CT						Y
908	0	ANZGENE	M	0.15773	0.00978	CC	CC	CC/CT	CC/CT						Y
909	1	ANZGENE	F	0.03958	0.00981	CC	CC	CC/CT	CC/CT						Y
910	0	ANZGENE	F	0.95299	0.00985	CT	CC	CC/CT	CC/CT						Y
911	0	ANZGENE	M	0.03603	0.00986	CC	CC	CC/CT	CC/CT						Y
912	1	ANZGENE	F	0.99115	0.00986	CT	CC	CC/CT	CC/CT						Y
913	0	ANZGENE	M	1.15753	0.00986	CT	CC	CC/CT	CC/CT						Y
914	0	ANZGENE	F	0.02678	0.00987	CC	CC	CC/CT	CC/CT						Y
915	0	ANZGENE	F	1.87138	0.00987	TT	CC	TT	CC/CT						Y
916	0	ANZGENE	M	0.14362	0.00988	CC	CC	CC/CT	CC/CT						Y
917	0	ANZGENE	F	0.89783	0.00988	CT	CC	CC/CT	CC/CT						Y
918	1	ANZGENE	F	1.03924	0.01	CT	CC	CC/CT	CC/CT						Y
919	1	ANZGENE	F	0.16395	0.01003	CC	CC	CC/CT	CC/CT						Y
920	1	ANZGENE	F	0.05064	0.01007	CC	CC	CC/CT	CC/CT						Y
921	0	ANZGENE	F	0.11504	0.01007	CC	CC	CC/CT	CC/CT						Y
922	1	ANZGENE	F	0.14846	0.01009	CC	CC	CC/CT	CC/CT						Y
923	1	ANZGENE	M	1.91935	0.0101	TT	CC	TT	CC/CT						Y
924	0	ANZGENE	F	0.06855	0.01011	CC	CC	CC/CT	CC/CT						Y
925	0	ANZGENE	F	0.12501	0.01012	CC	CC	CC/CT	CC/CT						Y
926	0	ANZGENE	F	0.08538	0.01013	CC	CC	CC/CT	CC/CT						Y
927	1	ANZGENE	M	0.96771	0.01013	CT	CC	CC/CT	CC/CT						Y
928	0	ANZGENE	M	1.00005	0.01016	CT	CC	CC/CT	CC/CT						Y
929	0	ANZGENE	M	0.0709	0.01018	CC	CC	CC/CT	CC/CT						Y
930	1	ANZGENE	M	0.15881	0.0102	CC	CC	CC/CT	CC/CT						Y
931	1	ANZGENE	F	0.03878	0.01021	CC	CC	CC/CT	CC/CT						Y
932	0	ANZGENE	F	0.12609	0.01021	CC	CC	CC/CT	CC/CT						Y
933	0	ANZGENE	F	0.54874	0.01023		CC		CC/CT						N
934	0	ANZGENE	M	1.93495	0.01025	TT	CC	TT	CC/CT						Y
935	1	ANZGENE	F	0.51758	0.01027		CC		CC/CT						N
936	0	ANZGENE	F	0.14281	0.01029	CC	CC	CC/CT	CC/CT						Y
937	0	ANZGENE	M	0.09738	0.0103	CC	CC	CC/CT	CC/CT						Y
938	1	ANZGENE	F	0.9739	0.01033	CT	CC	CC/CT	CC/CT						Y
939	1	ANZGENE	F	1.03008	0.01033	CT	CC	CC/CT	CC/CT						Y
940	0	ANZGENE	F	0.11926	0.01034	CC	CC	CC/CT	CC/CT						Y
941	0	ANZGENE	F	1.18506	0.01034	CT	CC	CC/CT	CC/CT						Y
942	0	ANZGENE	F	1.71877	0.01036		CC		CC/CT						N
943	0	ANZGENE	M	1.93779	0.0104	TT	CC	TT	CC/CT						Y
944	0	ANZGENE	F	1.844	0.01041	TT	CC	TT	CC/CT						Y
945	1	ANZGENE	F	0.17268	0.01042	CC	CC	CC/CT	CC/CT						Y
946	1	ANZGENE	M	0.87999	0.01042	CT	CC	CC/CT	CC/CT						Y
947	0	ANZGENE	F	0.05436	0.01044	CC	CC	CC/CT	CC/CT						Y
948	0	ANZGENE	F	0.03502	0.01047	CC	CC	CC/CT	CC/CT						Y
949	0	ANZGENE	F	0.92562	0.01047	CT	CC	CC/CT	CC/CT						Y
950	0	ANZGENE	F	0.0924	0.01051	CC	CC	CC/CT	CC/CT						Y
951	1	ANZGENE	F	1.0131	0.01053	CT	CC	CC/CT	CC/CT						Y
952	0	ANZGENE	F	0.02191	0.01057	CC	CC	CC/CT	CC/CT						Y
953	0	ANZGENE	F	0.21621	0.01057		CC		CC/CT						N
954	1	ANZGENE	M	1.90758	0.01057	TT	CC	TT	CC/CT						Y
955	0	ANZGENE	F	0.94861	0.01058	CT	CC	CC/CT	CC/CT						Y
956	1	ANZGENE	M	0.9745	0.01059	CT	CC	CC/CT	CC/CT						Y
957	1	ANZGENE	M	1.16442	0.0107	CT	CC	CC/CT	CC/CT						Y
958	1	ANZGENE	F	0.15042	0.01073	CC	CC	CC/CT	CC/CT						Y
959	0	ANZGENE	M	0.95281	0.01076	CT	CC	CC/CT	CC/CT						Y
960	0	ANZGENE	F	1.02229	0.01082	CT	CC	CC/CT	CC/CT						Y
961	0	ANZGENE	M	0.02473	0.01083	CC	CC	CC/CT	CC/CT						Y
962	0	ANZGENE	F	0.94083	0.01084	CT	CC	CC/CT	CC/CT						Y
963	0	ANZGENE	F	1.05561	0.01084	CT	CC	CC/CT	CC/CT						Y
964	0	ANZGENE	F	0.37808	0.01085		CC		CC/CT						N
965	0	ANZGENE	F	1.0636	0.01085	CT	CC	CC/CT	CC/CT						Y
966	1	ANZGENE	M	0.08147	0.01088	CC	CC	CC/CT	CC/CT						Y
967	0	ANZGENE	F	0.79972	0.01089		CC		CC/CT						N
968	1	ANZGENE	M	0.97835	0.01089	CT	CC	CC/CT	CC/CT						Y
969	0	ANZGENE	F	0.06033	0.01091	CC	CC	CC/CT	CC/CT						Y
970	1	ANZGENE	F	0.15446	0.01093	CC	CC	CC/CT	CC/CT						Y
971	0	ANZGENE	F	0.02586	0.01094	CC	CC	CC/CT	CC/CT						Y
972	0	ANZGENE	M	0.98149	0.01096	CT	CC	CC/CT	CC/CT						Y
973	0	ANZGENE	F	0.05715	0.01102	CC	CC	CC/CT	CC/CT						Y
974	0	ANZGENE	M	0.05267	0.01105	CC	CC	CC/CT	CC/CT						Y
975	1	ANZGENE	F	0.99929	0.01106	CT	CC	CC/CT	CC/CT						Y
976	0	ANZGENE	M	0.89318	0.01107	CT	CC	CC/CT	CC/CT						Y
977	1	ANZGENE	M	0.97178	0.01109	CT	CC	CC/CT	CC/CT						Y
978	1	ANZGENE	F	0.99183	0.01109	CT	CC	CC/CT	CC/CT						Y
979	0	ANZGENE	F	0.97687	0.0111	CT	CC	CC/CT	CC/CT						Y
980	0	ANZGENE	F	0.09093	0.01112	CC	CC	CC/CT	CC/CT						Y
981	0	ANZGENE	M	1.92389	0.01113	TT	CC	TT	CC/CT						Y
982	1	ANZGENE	M	0.9232	0.01115	CT	CC	CC/CT	CC/CT						Y
983	1	ANZGENE	F	0.19648	0.01116	CC	CC	CC/CT	CC/CT						Y
984	0	ANZGENE	M	1.03159	0.01119	CT	CC	CC/CT	CC/CT						Y
985	0	ANZGENE	F	1.15682	0.0112	CT	CC	CC/CT	CC/CT						Y
986	0	ANZGENE	F	1.04653	0.01122	CT	CC	CC/CT	CC/CT						Y
987	0	ANZGENE	M	1.07384	0.01125	CT	CC	CC/CT	CC/CT						Y
988	0	ANZGENE	F	1.93525	0.01127	TT	CC	TT	CC/CT						Y
989	0	ANZGENE	F	1.89668	0.01129	TT	CC	TT	CC/CT						Y
990	1	ANZGENE	F	0.95015	0.0113	CT	CC	CC/CT	CC/CT						Y
991	1	ANZGENE	M	1.87304	0.01131	TT	CC	TT	CC/CT						Y
992	1	ANZGENE	F	1.96168	0.01134	TT	CC	TT	CC/CT						Y
993	1	ANZGENE	F	0.02533	0.01135	CC	CC	CC/CT	CC/CT						Y
994	1	ANZGENE	F	0.0252	0.01142	CC	CC	CC/CT	CC/CT						Y
995	1	ANZGENE	F	0.04053	0.01142	CC	CC	CC/CT	CC/CT						Y
996	0	ANZGENE	M	0.06861	0.01142	CC	CC	CC/CT	CC/CT						Y
997	0	ANZGENE	F	0.89022	0.01142	CT	CC	CC/CT	CC/CT						Y
998	1	ANZGENE	F	0.91152	0.01143	CT	CC	CC/CT	CC/CT						Y
999	1	ANZGENE	M	1.08996	0.01145	CT	CC	CC/CT	CC/CT						Y
1000	0	ANZGENE	F	0.04025	0.01147	CC	CC	CC/CT	CC/CT						Y
1001	0	ANZGENE	F	0.11575	0.01148	CC	CC	CC/CT	CC/CT						Y
1002	1	ANZGENE	F	0.14997	0.01151	CC	CC	CC/CT	CC/CT						Y
1003	1	ANZGENE	F	0.92289	0.01155	CT	CC	CC/CT	CC/CT						Y
1004	1	ANZGENE	M	1.00884	0.01155	CT	CC	CC/CT	CC/CT						Y
1005	1	ANZGENE	F	1.89767	0.01158	TT	CC	TT	CC/CT						Y
1006	1	ANZGENE	F	1.01525	0.01159	CT	CC	CC/CT	CC/CT						Y
1007	0	ANZGENE	M	1.54572	0.0116		CC		CC/CT						N
1008	1	ANZGENE	F	0.07882	0.01165	CC	CC	CC/CT	CC/CT						Y
1009	1	ANZGENE	M	1.007	0.01166	CT	CC	CC/CT	CC/CT						Y
1010	0	ANZGENE	F	1.04254	0.01168	CT	CC	CC/CT	CC/CT						Y
1011	0	ANZGENE	M	0.06935	0.0117	CC	CC	CC/CT	CC/CT						Y
1012	0	ANZGENE	F	1.89398	0.0117	TT	CC	TT	CC/CT						Y
1013	0	ANZGENE	M	1.9302	0.01172	TT	CC	TT	CC/CT						Y
1014	1	ANZGENE	M	0.04294	0.01174	CC	CC	CC/CT	CC/CT						Y
1015	1	ANZGENE	M	0.04641	0.01174	CC	CC	CC/CT	CC/CT						Y
1016	1	ANZGENE	F	0.01689	0.01178	CC	CC	CC/CT	CC/CT						Y
1017	0	ANZGENE	F	0.11428	0.01182	CC	CC	CC/CT	CC/CT						Y
1018	0	ANZGENE	F	0.7871	0.01185		CC		CC/CT						N
1019	1	ANZGENE	M	0.15402	0.01189	CC	CC	CC/CT	CC/CT						Y
1020	0	ANZGENE	F	0.05444	0.0119	CC	CC	CC/CT	CC/CT						Y
1021	0	ANZGENE	F	0.12406	0.01191	CC	CC	CC/CT	CC/CT						Y
1022	1	ANZGENE	M	0.11824	0.01192	CC	CC	CC/CT	CC/CT						Y
1023	0	ANZGENE	F	0.15607	0.01195	CC	CC	CC/CT	CC/CT						Y
1024	1	ANZGENE	F	0.91215	0.012	CT	CC	CC/CT	CC/CT						Y
1025	0	ANZGENE	M	1.02349	0.01201	CT	CC	CC/CT	CC/CT						Y
1026	0	ANZGENE	M	0.12011	0.01202	CC	CC	CC/CT	CC/CT						Y
1027	0	ANZGENE	F	1.80292	0.01203	TT	CC	TT	CC/CT						Y
1028	1	ANZGENE	F	1.09333	0.01205	CT	CC	CC/CT	CC/CT						Y
1029	1	ANZGENE	M	1.05333	0.01211	CT	CC	CC/CT	CC/CT						Y
1030	0	ANZGENE	F	0.03325	0.01213	CC	CC	CC/CT	CC/CT						Y
1031	0	ANZGENE	F	0.35011	0.01217		CC		CC/CT						N
1032	1	ANZGENE	F	0.04647	0.01219	CC	CC	CC/CT	CC/CT						Y
1033	1	ANZGENE	F	0.05192	0.01219	CC	CC	CC/CT	CC/CT						Y
1034	1	ANZGENE	F	0.0457	0.0122	CC	CC	CC/CT	CC/CT						Y
1035	0	ANZGENE	M	0.94073	0.01227	CT	CC	CC/CT	CC/CT						Y
1036	1	ANZGENE	F	0.26584	0.01231		CC		CC/CT						N
1037	0	ANZGENE	M	0.12535	0.01232	CC	CC	CC/CT	CC/CT						Y
1038	0	ANZGENE	F	0.99256	0.01233	CT	CC	CC/CT	CC/CT						Y
1039	1	ANZGENE	F	0.03118	0.01234	CC	CC	CC/CT	CC/CT						Y
1040	1	ANZGENE	F	0.94987	0.01238	CT	CC	CC/CT	CC/CT						Y
1041	1	ANZGENE	F	0.15956	0.0124	CC	CC	CC/CT	CC/CT						Y
1042	1	ANZGENE	M	1.09231	0.0124	CT	CC	CC/CT	CC/CT						Y
1043	0	ANZGENE	M	0.03241	0.01242	CC	CC	CC/CT	CC/CT						Y
1044	0	ANZGENE	F	0.05921	0.01244	CC	CC	CC/CT	CC/CT						Y
1045	0	ANZGENE	F	0.93348	0.01244	CT	CC	CC/CT	CC/CT						Y
1046	0	ANZGENE	M	0.92902	0.01248	CT	CC	CC/CT	CC/CT						Y
1047	0	ANZGENE	F	0.05011	0.0125	CC	CC	CC/CT	CC/CT						Y
1048	0	ANZGENE	F	0.1349	0.0125	CC	CC	CC/CT	CC/CT						Y
1049	1	ANZGENE	M	0.03948	0.01251	CC	CC	CC/CT	CC/CT						Y
1050	1	ANZGENE	M	0.0419	0.01253	CC	CC	CC/CT	CC/CT						Y
1051	0	ANZGENE	F	1.06827	0.01256	CT	CC	CC/CT	CC/CT						Y
1052	1	ANZGENE	F	0.16035	0.01258	CC	CC	CC/CT	CC/CT						Y
1053	0	ANZGENE	M	1.01989	0.01258	CT	CC	CC/CT	CC/CT						Y
1054	0	ANZGENE	F	0.12152	0.01262	CC	CC	CC/CT	CC/CT						Y
1055	0	ANZGENE	M	0.98007	0.01263	CT	CC	CC/CT	CC/CT						Y
1056	0	ANZGENE	F	0.58218	0.01265		CC		CC/CT						N
1057	0	ANZGENE	F	0.95255	0.01266	CT	CC	CC/CT	CC/CT						Y
1058	1	ANZGENE	F	0.90795	0.01268	CT	CC	CC/CT	CC/CT						Y
1059	0	ANZGENE	F	1.88879	0.01268	TT	CC	TT	CC/CT						Y
1060	0	ANZGENE	F	0.73781	0.0127		CC		CC/CT						N
1061	1	ANZGENE	F	0.95409	0.01272	CT	CC	CC/CT	CC/CT						Y
1062	1	ANZGENE	F	0.10076	0.01278	CC	CC	CC/CT	CC/CT						Y
1063	0	ANZGENE	M	0.0489	0.01281	CC	CC	CC/CT	CC/CT						Y
1064	0	ANZGENE	F	0.05199	0.01284	CC	CC	CC/CT	CC/CT						Y
1065	1	ANZGENE	F	0.03785	0.01285	CC	CC	CC/CT	CC/CT						Y
1066	1	ANZGENE	F	0.10016	0.01285	CC	CC	CC/CT	CC/CT						Y
1067	1	ANZGENE	F	1.11321	0.01287	CT	CC	CC/CT	CC/CT						Y
1068	1	ANZGENE	F	0.19815	0.01291	CC	CC	CC/CT	CC/CT						Y
1069	0	ANZGENE	F	1.91654	0.01292	TT	CC	TT	CC/CT						Y
1070	0	ANZGENE	F	0.72046	0.01293		CC		CC/CT						N
1071	0	ANZGENE	M	0.20109	0.01296		CC		CC/CT						N
1072	1	ANZGENE	F	0.99234	0.01297	CT	CC	CC/CT	CC/CT						Y
1073	0	ANZGENE	M	1.08637	0.01308	CT	CC	CC/CT	CC/CT						Y
1074	0	ANZGENE	F	0.07531	0.0131	CC	CC	CC/CT	CC/CT						Y
1075	0	ANZGENE	F	0.09934	0.01316	CC	CC	CC/CT	CC/CT						Y
1076	1	ANZGENE	M	0.09536	0.01317	CC	CC	CC/CT	CC/CT						Y
1077	0	ANZGENE	M	0.97826	0.01318	CT	CC	CC/CT	CC/CT						Y
1078	0	ANZGENE	F	0.10567	0.01319	CC	CC	CC/CT	CC/CT						Y
1079	0	ANZGENE	F	0.10877	0.01319	CC	CC	CC/CT	CC/CT						Y
1080	1	ANZGENE	F	0.89451	0.01322	CT	CC	CC/CT	CC/CT						Y
1081	1	ANZGENE	F	0.94013	0.01322	CT	CC	CC/CT	CC/CT						Y
1082	0	ANZGENE	M	0.9338	0.01324	CT	CC	CC/CT	CC/CT						Y
1083	1	ANZGENE	F	0.57682	0.01326		CC		CC/CT						N
1084	0	ANZGENE	F	0.97645	0.0133	CT	CC	CC/CT	CC/CT						Y
1085	0	ANZGENE	F	0.11216	0.01331	CC	CC	CC/CT	CC/CT						Y
1086	1	ANZGENE	F	1.79638	0.01333		CC		CC/CT						N
1087	1	ANZGENE	M	0.03828	0.01339	CC	CC	CC/CT	CC/CT						Y
1088	1	ANZGENE	F	0.06626	0.01342	CC	CC	CC/CT	CC/CT						Y
1089	1	ANZGENE	M	0.95317	0.01345	CT	CC	CC/CT	CC/CT						Y
1090	1	ANZGENE	M	0.11354	0.01346	CC	CC	CC/CT	CC/CT						Y
1091	1	ANZGENE	F	0.10807	0.01349	CC	CC	CC/CT	CC/CT						Y
1092	1	ANZGENE	M	0.04845	0.01359	CC	CC	CC/CT	CC/CT						Y
1093	1	ANZGENE	F	1.03036	0.0136	CT	CC	CC/CT	CC/CT						Y
1094	0	ANZGENE	F	0.10632	0.01361	CC	CC	CC/CT	CC/CT						Y
1095	0	ANZGENE	M	1.01362	0.01363	CT	CC	CC/CT	CC/CT						Y
1096	1	ANZGENE	F	0.12385	0.01365	CC	CC	CC/CT	CC/CT						Y
1097	1	ANZGENE	F	0.98527	0.01369	CT	CC	CC/CT	CC/CT						Y
1098	1	ANZGENE	F	0.96424	0.01372	CT	CC	CC/CT	CC/CT						Y
1099	0	ANZGENE	M	0.11461	0.01375	CC	CC	CC/CT	CC/CT						Y
1100	1	ANZGENE	F	0.01418	0.01376	CC	CC	CC/CT	CC/CT						Y
1101	0	ANZGENE	M	0.13321	0.01376	CC	CC	CC/CT	CC/CT						Y
1102	1	ANZGENE	F	0.92384	0.01378	CT	CC	CC/CT	CC/CT						Y
1103	0	ANZGENE	M	1.0852	0.01378	CT	CC	CC/CT	CC/CT						Y
1104	1	ANZGENE	F	0.04864	0.01379	CC	CC	CC/CT	CC/CT						Y
1105	0	ANZGENE	F	0.93817	0.01384	CT	CC	CC/CT	CC/CT						Y
1106	1	ANZGENE	F	0.87669	0.01388	CT	CC	CC/CT	CC/CT						Y
1107	0	ANZGENE	M	0.98988	0.01393	CT	CC	CC/CT	CC/CT						Y
1108	0	ANZGENE	F	0.09365	0.01397	CC	CC	CC/CT	CC/CT						Y
1109	0	ANZGENE	F	1.84617	0.01398	TT	CC	TT	CC/CT						Y
1110	0	ANZGENE	F	0.12324	0.01404	CC	CC	CC/CT	CC/CT						Y
1111	1	ANZGENE	F	1.06315	0.01404	CT	CC	CC/CT	CC/CT						Y
1112	1	ANZGENE	F	0.80261	0.0141	CT	CC	CC/CT	CC/CT						Y
1113	0	ANZGENE	M	1.19302	0.01415	CT	CC	CC/CT	CC/CT						Y
1114	0	ANZGENE	M	0.94851	0.01416	CT	CC	CC/CT	CC/CT						Y
1115	0	ANZGENE	F	0.52026	0.01418		CC		CC/CT						N
1116	1	ANZGENE	F	1.08066	0.01419	CT	CC	CC/CT	CC/CT						Y
1117	0	ANZGENE	M	1.17356	0.0142	CT	CC	CC/CT	CC/CT						Y
1118	0	ANZGENE	M	0.85651	0.01421	CT	CC	CC/CT	CC/CT						Y
1119	0	ANZGENE	F	1.90534	0.01421	TT	CC	TT	CC/CT						Y
1120	0	ANZGENE	F	0.12259	0.01422	CC	CC	CC/CT	CC/CT						Y
1121	1	ANZGENE	F	0.52332	0.01423		CC		CC/CT						N
1122	1	ANZGENE	F	0.17155	0.01427	CC	CC	CC/CT	CC/CT						Y
1123	0	ANZGENE	M	0.1863	0.01427	CC	CC	CC/CT	CC/CT						Y
1124	0	ANZGENE	F	0.17192	0.01428	CC	CC	CC/CT	CC/CT						Y
1125	1	ANZGENE	F	1.91249	0.01428	TT	CC	TT	CC/CT						Y
1126	0	ANZGENE	F	0.10679	0.0144	CC	CC	CC/CT	CC/CT						Y
1127	0	ANZGENE	M	0.24047	0.0144		CC		CC/CT						N
1128	0	ANZGENE	F	0.22558	0.01441		CC		CC/CT						N
1129	0	ANZGENE	F	1.11962	0.01444	CT	CC	CC/CT	CC/CT						Y
1130	0	ANZGENE	F	0.71571	0.01446		CC		CC/CT						N
1131	1	ANZGENE	F	1.10251	0.01448	CT	CC	CC/CT	CC/CT						Y
1132	1	ANZGENE	F	0.06089	0.01449	CC	CC	CC/CT	CC/CT						Y
1133	1	ANZGENE	M	1.12474	0.01449	CT	CC	CC/CT	CC/CT						Y
1134	0	ANZGENE	F	0.07045	0.01451	CC	CC	CC/CT	CC/CT						Y
1135	1	ANZGENE	M	0.9171	0.01456	CT	CC	CC/CT	CC/CT						Y
1136	0	ANZGENE	M	1.02412	0.01458	CT	CC	CC/CT	CC/CT						Y
1137	0	ANZGENE	F	0.91777	0.01462	CT	CC	CC/CT	CC/CT						Y
1138	1	ANZGENE	F	0.19841	0.01467	CC	CC	CC/CT	CC/CT						Y
1139	0	ANZGENE	F	0.12377	0.01473	CC	CC	CC/CT	CC/CT						Y
1140	1	ANZGENE	F	0.26758	0.01474		CC		CC/CT						N
1141	0	ANZGENE	F	0.98971	0.01475	CT	CC	CC/CT	CC/CT						Y
1142	0	ANZGENE	F	0.15249	0.01479	CC	CC	CC/CT	CC/CT						Y
1143	0	ANZGENE	F	0.21721	0.0149		CC		CC/CT						N
1144	1	ANZGENE	F	1.71704	0.01491		CC		CC/CT						N
1145	0	ANZGENE	F	0.9445	0.01492	CT	CC	CC/CT	CC/CT						Y
1146	0	ANZGENE	F	0.33324	0.01494		CC		CC/CT						N
1147	0	ANZGENE	F	0.92447	0.01494	CT	CC	CC/CT	CC/CT						Y
1148	1	ANZGENE	F	0.99919	0.01495	CT	CC	CC/CT	CC/CT						Y
1149	1	ANZGENE	F	0.21483	0.01497		CC		CC/CT						N
1150	1	ANZGENE	F	0.1098	0.01498	CC	CC	CC/CT	CC/CT						Y
1151	1	ANZGENE	M	0.98681	0.015	CT	CC	CC/CT	CC/CT						Y
1152	0	ANZGENE	F	0.04864	0.01507	CC	CC	CC/CT	CC/CT						Y
1153	1	ANZGENE	F	1.00303	0.0151	CT	CC	CC/CT	CC/CT						Y
1154	0	ANZGENE	M	0.19808	0.01511	CC	CC	CC/CT	CC/CT						Y
1155	1	ANZGENE	M	0.12453	0.01512	CC	CC	CC/CT	CC/CT						Y
1156	1	ANZGENE	F	1.93507	0.01512	TT	CC	TT	CC/CT						Y
1157	0	ANZGENE	F	0.15648	0.01513	CC	CC	CC/CT	CC/CT						Y
1158	1	ANZGENE	F	0.99515	0.01519	CT	CC	CC/CT	CC/CT						Y
1159	1	ANZGENE	F	1.57134	0.0152		CC		CC/CT						N
1160	1	ANZGENE	F	0.1432	0.01524	CC	CC	CC/CT	CC/CT						Y
1161	0	ANZGENE	F	0.94783	0.01524	CT	CC	CC/CT	CC/CT						Y
1162	0	ANZGENE	M	0.07549	0.01526	CC	CC	CC/CT	CC/CT						Y
1163	1	ANZGENE	F	0.1091	0.01531	CC	CC	CC/CT	CC/CT						Y
1164	0	ANZGENE	F	0.34021	0.01531		CC		CC/CT						N
1165	0	ANZGENE	M	0.59299	0.0154		CC		CC/CT						N
1166	0	ANZGENE	M	1.55858	0.01542		CC		CC/CT						N
1167	0	ANZGENE	M	1.86213	0.01543	TT	CC	TT	CC/CT						Y
1168	1	ANZGENE	F	0.11625	0.01545	CC	CC	CC/CT	CC/CT						Y
1169	0	ANZGENE	M	0.01893	0.01546	CC	CC	CC/CT	CC/CT						Y
1170	1	ANZGENE	M	0.04218	0.0155	CC	CC	CC/CT	CC/CT						Y
1171	0	ANZGENE	F	0.31945	0.0155		CC		CC/CT						N
1172	0	ANZGENE	M	0.04336	0.01552	CC	CC	CC/CT	CC/CT						Y
1173	0	ANZGENE	M	0.9802	0.01553	CT	CC	CC/CT	CC/CT						Y
1174	0	ANZGENE	M	0.05119	0.01561	CC	CC	CC/CT	CC/CT						Y
1175	0	ANZGENE	M	0.12737	0.01563	CC	CC	CC/CT	CC/CT						Y
1176	0	ANZGENE	F	0.23578	0.01563		CC		CC/CT						N
1177	0	ANZGENE	M	0.89987	0.01577	CT	CC	CC/CT	CC/CT						Y
1178	1	ANZGENE	F	0.81107	0.01578	CT	CC	CC/CT	CC/CT						Y
1179	1	ANZGENE	F	0.03756	0.01579	CC	CC	CC/CT	CC/CT						Y
1180	1	ANZGENE	F	0.32372	0.01582		CC		CC/CT						N
1181	0	ANZGENE	F	0.0481	0.01585	CC	CC	CC/CT	CC/CT						Y
1182	0	ANZGENE	M	0.87548	0.01592	CT	CC	CC/CT	CC/CT						Y
1183	1	ANZGENE	M	0.06354	0.01593	CC	CC	CC/CT	CC/CT						Y
1184	0	ANZGENE	M	0.02741	0.01596	CC	CC	CC/CT	CC/CT						Y
1185	0	ANZGENE	F	1.46892	0.01598		CC		CC/CT						N
1186	0	ANZGENE	M	0.10062	0.01601	CC	CC	CC/CT	CC/CT						Y
1187	0	ANZGENE	M	0.14126	0.01602	CC	CC	CC/CT	CC/CT						Y
1188	1	ANZGENE	F	0.98817	0.01603	CT	CC	CC/CT	CC/CT						Y
1189	0	ANZGENE	M	0.19222	0.01609	CC	CC	CC/CT	CC/CT						Y
1190	1	ANZGENE	F	0.19055	0.0161	CC	CC	CC/CT	CC/CT						Y
1191	0	ANZGENE	M	0.44645	0.01614		CC		CC/CT						N
1192	0	ANZGENE	M	0.14745	0.01617	CC	CC	CC/CT	CC/CT						Y
1193	0	ANZGENE	F	0.88449	0.01619	CT	CC	CC/CT	CC/CT						Y
1194	0	ANZGENE	F	0.20622	0.0162		CC		CC/CT						N
1195	0	ANZGENE	M	1.29704	0.01624		CC		CC/CT						N
1196	1	ANZGENE	F	1.07485	0.01625	CT	CC	CC/CT	CC/CT						Y
1197	0	ANZGENE	F	0.05164	0.0163	CC	CC	CC/CT	CC/CT						Y
1198	0	ANZGENE	F	0.08063	0.01631	CC	CC	CC/CT	CC/CT						Y
1199	0	ANZGENE	M	0.91655	0.01642	CT	CC	CC/CT	CC/CT						Y
1200	0	ANZGENE	F	0.92803	0.01642	CT	CC	CC/CT	CC/CT						Y
1201	1	ANZGENE	F	0.80188	0.01644	CT	CC	CC/CT	CC/CT						Y
1202	0	ANZGENE	F	0.05411	0.01651	CC	CC	CC/CT	CC/CT						Y
1203	0	ANZGENE	F	0.17127	0.01657	CC	CC	CC/CT	CC/CT						Y
1204	0	ANZGENE	M	1.94254	0.01659	TT	CC	TT	CC/CT						Y
1205	0	ANZGENE	F	1.09941	0.0166	CT	CC	CC/CT	CC/CT						Y
1206	1	ANZGENE	F	0.02059	0.01661	CC	CC	CC/CT	CC/CT						Y
1207	0	ANZGENE	F	1.9476	0.01663	TT	CC	TT	CC/CT						Y
1208	0	ANZGENE	F	1.0499	0.01671	CT	CC	CC/CT	CC/CT						Y
1209	1	ANZGENE	M	1.79988	0.01671		CC		CC/CT						N
1210	0	ANZGENE	M	0.20717	0.01678		CC		CC/CT						N
1211	0	ANZGENE	M	0.8795	0.01683	CT	CC	CC/CT	CC/CT						Y
1212	0	ANZGENE	F	0.92464	0.0169	CT	CC	CC/CT	CC/CT						Y
1213	1	ANZGENE	F	0.4322	0.01691		CC		CC/CT						N
1214	1	ANZGENE	F	0.93965	0.01692	CT	CC	CC/CT	CC/CT						Y
1215	0	ANZGENE	F	0.0343	0.01693	CC	CC	CC/CT	CC/CT						Y
1216	0	ANZGENE	F	0.96307	0.01698	CT	CC	CC/CT	CC/CT						Y
1217	1	ANZGENE	F	0.17852	0.017	CC	CC	CC/CT	CC/CT						Y
1218	0	ANZGENE	F	0.93444	0.01709	CT	CC	CC/CT	CC/CT						Y
1219	0	ANZGENE	M	0.08548	0.01715	CC	CC	CC/CT	CC/CT						Y
1220	1	ANZGENE	F	0.87192	0.01717	CT	CC	CC/CT	CC/CT						Y
1221	0	ANZGENE	F	0.11188	0.01719	CC	CC	CC/CT	CC/CT						Y
1222	0	ANZGENE	F	1.06134	0.0172	CT	CC	CC/CT	CC/CT						Y
1223	0	ANZGENE	F	0.84343	0.01725	CT	CC	CC/CT	CC/CT						Y
1224	0	ANZGENE	F	0.81674	0.01726	CT	CC	CC/CT	CC/CT						Y
1225	0	ANZGENE	F	1.00166	0.01729	CT	CC	CC/CT	CC/CT						Y
1226	0	ANZGENE	F	1.06764	0.01729	CT	CC	CC/CT	CC/CT						Y
1227	1	ANZGENE	F	1.43887	0.01729		CC		CC/CT						N
1228	1	ANZGENE	F	1.04035	0.0173	CT	CC	CC/CT	CC/CT						Y
1229	0	ANZGENE	F	0.10211	0.01735	CC	CC	CC/CT	CC/CT						Y
1230	1	ANZGENE	F	0.19304	0.01736	CC	CC	CC/CT	CC/CT						Y
1231	0	ANZGENE	F	0.04463	0.01741	CC	CC	CC/CT	CC/CT						Y
1232	0	ANZGENE	F	0.92421	0.01746	CT	CC	CC/CT	CC/CT						Y
1233	0	ANZGENE	F	0.16814	0.01748	CC	CC	CC/CT	CC/CT						Y
1234	1	ANZGENE	F	1.01815	0.01748	CT	CC	CC/CT	CC/CT						Y
1235	1	ANZGENE	F	1.94672	0.01751	TT	CC	TT	CC/CT						Y
1236	1	ANZGENE	F	0.09128	0.01753	CC	CC	CC/CT	CC/CT						Y
1237	0	ANZGENE	F	0.09817	0.01761	CC	CC	CC/CT	CC/CT						Y
1238	0	ANZGENE	M	0.16157	0.01762	CC	CC	CC/CT	CC/CT						Y
1239	1	ANZGENE	F	1.12583	0.01764	CT	CC	CC/CT	CC/CT						Y
1240	0	ANZGENE	F	0.19865	0.01765	CC	CC	CC/CT	CC/CT						Y
1241	1	ANZGENE	F	0.15718	0.01766	CC	CC	CC/CT	CC/CT						Y
1242	1	ANZGENE	F	0.11929	0.01767	CC	CC	CC/CT	CC/CT						Y
1243	1	ANZGENE	F	1.87479	0.01769	TT	CC	TT	CC/CT						Y
1244	0	ANZGENE	M	0.94144	0.01774	CT	CC	CC/CT	CC/CT						Y
1245	0	ANZGENE	M	0.33562	0.01781		CC		CC/CT						N
1246	1	ANZGENE	F	0.97203	0.01785	CT	CC	CC/CT	CC/CT						Y
1247	1	ANZGENE	F	0.0395	0.01791	CC	CC	CC/CT	CC/CT						Y
1248	1	ANZGENE	M	0.14268	0.01791	CC	CC	CC/CT	CC/CT						Y
1249	0	ANZGENE	F	0.21475	0.01794		CC		CC/CT						N
1250	1	ANZGENE	F	0.93937	0.01794	CT	CC	CC/CT	CC/CT						Y
1251	0	ANZGENE	M	0.92939	0.01795	CT	CC	CC/CT	CC/CT						Y
1252	1	ANZGENE	F	0.94908	0.01796	CT	CC	CC/CT	CC/CT						Y
1253	0	ANZGENE	F	0.48296	0.01798		CC		CC/CT						N
1254	0	ANZGENE	M	0.89148	0.01798	CT	CC	CC/CT	CC/CT						Y
1255	0	ANZGENE	F	0.24192	0.01799		CC		CC/CT						N
1256	0	ANZGENE	F	0.94115	0.01802	CT	CC	CC/CT	CC/CT						Y
1257	0	ANZGENE	F	0.02871	0.01807	CC	CC	CC/CT	CC/CT						Y
1258	0	ANZGENE	F	1.11237	0.01808	CT	CC	CC/CT	CC/CT						Y
1259	1	ANZGENE	F	0.15374	0.0181	CC	CC	CC/CT	CC/CT						Y
1260	0	ANZGENE	M	1.28061	0.0181		CC		CC/CT						N
1261	0	ANZGENE	M	0.20068	0.01811		CC		CC/CT						N
1262	0	ANZGENE	F	1.91658	0.01817	TT	CC	TT	CC/CT						Y
1263	1	ANZGENE	F	0.26517	0.01822		CC		CC/CT						N
1264	1	ANZGENE	M	0.11031	0.01825	CC	CC	CC/CT	CC/CT						Y
1265	1	ANZGENE	F	0.14526	0.0183	CC	CC	CC/CT	CC/CT						Y
1266	0	ANZGENE	F	0.29581	0.01835		CC		CC/CT						N
1267	1	ANZGENE	F	0.98237	0.01835	CT	CC	CC/CT	CC/CT						Y
1268	0	ANZGENE	M	0.05508	0.01837	CC	CC	CC/CT	CC/CT						Y
1269	0	ANZGENE	F	0.63461	0.01842		CC		CC/CT						N
1270	0	ANZGENE	F	1.85794	0.01844	TT	CC	TT	CC/CT						Y
1271	0	ANZGENE	F	0.8844	0.01857	CT	CC	CC/CT	CC/CT						Y
1272	0	ANZGENE	M	0.07276	0.01859	CC	CC	CC/CT	CC/CT						Y
1273	1	ANZGENE	F	0.03238	0.01862	CC	CC	CC/CT	CC/CT						Y
1274	1	ANZGENE	F	0.15228	0.01868	CC	CC	CC/CT	CC/CT						Y
1275	0	ANZGENE	M	0.9381	0.01869	CT	CC	CC/CT	CC/CT						Y
1276	1	ANZGENE	M	0.30615	0.01877		CC		CC/CT						N
1277	0	ANZGENE	F	0.93149	0.01877	CT	CC	CC/CT	CC/CT						Y
1278	0	ANZGENE	F	0.05209	0.01878	CC	CC	CC/CT	CC/CT						Y
1279	0	ANZGENE	M	0.37749	0.01879		CC		CC/CT						N
1280	1	ANZGENE	F	1.21324	0.01879		CC		CC/CT						N
1281	0	ANZGENE	F	0.19694	0.0188	CC	CC	CC/CT	CC/CT						Y
1282	1	ANZGENE	F	0.05497	0.01885	CC	CC	CC/CT	CC/CT						Y
1283	0	ANZGENE	M	0.01991	0.01886	CC	CC	CC/CT	CC/CT						Y
1284	1	ANZGENE	M	0.60519	0.01889		CC		CC/CT						N
1285	0	ANZGENE	M	0.20442	0.01892		CC		CC/CT						N
1286	1	ANZGENE	F	0.46238	0.01892		CC		CC/CT						N
1287	1	ANZGENE	F	0.25945	0.01894		CC		CC/CT						N
1288	0	ANZGENE	M	0.18476	0.01899	CC	CC	CC/CT	CC/CT						Y
1289	0	ANZGENE	M	0.10315	0.01905	CC	CC	CC/CT	CC/CT						Y
1290	1	ANZGENE	F	0.15795	0.01905	CC	CC	CC/CT	CC/CT						Y
1291	1	ANZGENE	F	0.02066	0.01907	CC	CC	CC/CT	CC/CT						Y
1292	0	ANZGENE	F	0.15135	0.01908	CC	CC	CC/CT	CC/CT						Y
1293	0	ANZGENE	F	0.0671	0.01912	CC	CC	CC/CT	CC/CT						Y
1294	0	ANZGENE	F	0.66931	0.01914		CC		CC/CT						N
1295	0	ANZGENE	F	0.95874	0.01919	CT	CC	CC/CT	CC/CT						Y
1296	0	ANZGENE	F	1.05023	0.01921	CT	CC	CC/CT	CC/CT						Y
1297	1	ANZGENE	F	0.5752	0.01928		CC		CC/CT						N
1298	1	ANZGENE	F	0.90197	0.01928	CT	CC	CC/CT	CC/CT						Y
1299	1	ANZGENE	M	0.11068	0.01929	CC	CC	CC/CT	CC/CT						Y
1300	1	ANZGENE	F	0.18113	0.01929	CC	CC	CC/CT	CC/CT						Y
1301	0	ANZGENE	M	0.31852	0.01931		CC		CC/CT						N
1302	1	ANZGENE	F	1.91321	0.01935	TT	CC	TT	CC/CT						Y
1303	0	ANZGENE	M	0.5435	0.01937		CC		CC/CT						N
1304	0	ANZGENE	M	0.05166	0.01946	CC	CC	CC/CT	CC/CT						Y
1305	1	ANZGENE	F	1.74809	0.01948		CC		CC/CT						N
1306	0	ANZGENE	F	0.13749	0.0195	CC	CC	CC/CT	CC/CT						Y
1307	0	ANZGENE	M	0.0443	0.01955	CC	CC	CC/CT	CC/CT						Y
1308	1	ANZGENE	F	0.31174	0.01957		CC		CC/CT						N
1309	0	ANZGENE	F	1.25937	0.01957		CC		CC/CT						N
1310	0	ANZGENE	F	0.11088	0.01965	CC	CC	CC/CT	CC/CT						Y
1311	0	ANZGENE	M	1.03518	0.01967	CT	CC	CC/CT	CC/CT						Y
1312	0	ANZGENE	F	0.1012	0.01968	CC	CC	CC/CT	CC/CT						Y
1313	0	ANZGENE	F	1.35984	0.01971		CC		CC/CT						N
1314	1	ANZGENE	M	0.0445	0.01986	CC	CC	CC/CT	CC/CT						Y
1315	0	ANZGENE	M	0.07161	0.01988	CC	CC	CC/CT	CC/CT						Y
1316	0	ANZGENE	F	0.80961	0.01989	CT	CC	CC/CT	CC/CT						Y
1317	1	ANZGENE	F	0.07813	0.01991	CC	CC	CC/CT	CC/CT						Y
1318	0	ANZGENE	F	0.21903	0.02		CC		CC/CT						N
1319	0	ANZGENE	M	1.83602	0.02004	TT	CC	TT	CC/CT						Y
1320	1	ANZGENE	F	1.0393	0.02006	CT	CC	CC/CT	CC/CT						Y
1321	0	ANZGENE	F	1.2921	0.02015		CC		CC/CT						N
1322	0	ANZGENE	F	0.12573	0.02017	CC	CC	CC/CT	CC/CT						Y
1323	1	ANZGENE	F	0.09258	0.02018	CC	CC	CC/CT	CC/CT						Y
1324	1	ANZGENE	F	0.93667	0.02018	CT	CC	CC/CT	CC/CT						Y
1325	0	ANZGENE	M	0.14653	0.02021	CC	CC	CC/CT	CC/CT						Y
1326	0	ANZGENE	F	0.95079	0.02025	CT	CC	CC/CT	CC/CT						Y
1327	1	ANZGENE	F	0.16969	0.0203	CC	CC	CC/CT	CC/CT						Y
1328	1	ANZGENE	F	0.20427	0.02037		CC		CC/CT						N
1329	0	ANZGENE	M	0.33661	0.02039		CC		CC/CT						N
1330	0	ANZGENE	M	0.15918	0.02042	CC	CC	CC/CT	CC/CT						Y
1331	1	ANZGENE	F	0.06938	0.02049	CC	CC	CC/CT	CC/CT						Y
1332	0	ANZGENE	F	0.05486	0.02051	CC	CC	CC/CT	CC/CT						Y
1333	1	ANZGENE	F	0.21399	0.02056		CC		CC/CT						N
1334	1	ANZGENE	F	0.98034	0.02056	CT	CC	CC/CT	CC/CT						Y
1335	0	ANZGENE	F	1.20428	0.02062		CC		CC/CT						N
1336	1	ANZGENE	F	0.01999	0.02088	CC	CC	CC/CT	CC/CT						Y
1337	1	ANZGENE	F	0.24894	0.02095		CC		CC/CT						N
1338	1	ANZGENE	F	0.07244	0.02099	CC	CC	CC/CT	CC/CT						Y
1339	1	ANZGENE	M	1.00483	0.021	CT	CC	CC/CT	CC/CT						Y
1340	0	ANZGENE	F	0.97767	0.02101	CT	CC	CC/CT	CC/CT						Y
1341	1	ANZGENE	F	0.31195	0.02109		CC		CC/CT						N
1342	1	ANZGENE	F	0.65351	0.0213		CC		CC/CT						N
1343	0	ANZGENE	F	1.03256	0.02132	CT	CC	CC/CT	CC/CT						Y
1344	0	ANZGENE	M	0.9413	0.02162	CT	CC	CC/CT	CC/CT						Y
1345	1	ANZGENE	F	0.61488	0.02165		CC		CC/CT						N
1346	1	ANZGENE	F	1.04243	0.02165	CT	CC	CC/CT	CC/CT						Y
1347	0	ANZGENE	F	0.85662	0.0217	CT	CC	CC/CT	CC/CT						Y
1348	0	ANZGENE	M	0.94493	0.0217	CT	CC	CC/CT	CC/CT						Y
1349	0	ANZGENE	F	0.25634	0.02173		CC		CC/CT						N
1350	1	ANZGENE	F	1.80451	0.02173	TT	CC	TT	CC/CT						Y
1351	0	ANZGENE	F	0.85274	0.02175	CT	CC	CC/CT	CC/CT						Y
1352	0	ANZGENE	F	0.93593	0.02183	CT	CC	CC/CT	CC/CT						Y
1353	0	ANZGENE	F	0.14019	0.02185	CC	CC	CC/CT	CC/CT						Y
1354	0	ANZGENE	F	0.11745	0.02186	CC	CC	CC/CT	CC/CT						Y
1355	1	ANZGENE	F	1.92759	0.02194	TT	CC	TT	CC/CT						Y
1356	1	ANZGENE	F	0.97592	0.02196	CT	CC	CC/CT	CC/CT						Y
1357	0	ANZGENE	F	0.28274	0.02199		CC		CC/CT						N
1358	1	ANZGENE	F	0.91873	0.02205	CT	CC	CC/CT	CC/CT						Y
1359	1	ANZGENE	M	0.09901	0.02207	CC	CC	CC/CT	CC/CT						Y
1360	1	ANZGENE	M	0.22177	0.0221		CC		CC/CT						N
1361	0	ANZGENE	F	0.88811	0.02213	CT	CC	CC/CT	CC/CT						Y
1362	0	ANZGENE	M	0.04165	0.0223	CC	CC	CC/CT	CC/CT						Y
1363	0	ANZGENE	M	0.05389	0.02232	CC	CC	CC/CT	CC/CT						Y
1364	0	ANZGENE	F	0.14609	0.02233	CC	CC	CC/CT	CC/CT						Y
1365	0	ANZGENE	M	0.01915	0.02236	CC	CC	CC/CT	CC/CT						Y
1366	0	ANZGENE	F	0.96829	0.02246	CT	CC	CC/CT	CC/CT						Y
1367	1	ANZGENE	F	0.23476	0.02248		CC		CC/CT						N
1368	1	ANZGENE	F	0.94054	0.02249	CT	CC	CC/CT	CC/CT						Y
1369	0	ANZGENE	F	1.08704	0.02249	CT	CC	CC/CT	CC/CT						Y
1370	0	ANZGENE	F	0.10063	0.02253	CC	CC	CC/CT	CC/CT						Y
1371	0	ANZGENE	F	0.28203	0.02265		CC		CC/CT						N
1372	0	ANZGENE	M	0.15838	0.02287	CC	CC	CC/CT	CC/CT						Y
1373	0	ANZGENE	F	0.8715	0.02287	CT	CC	CC/CT	CC/CT						Y
1374	0	ANZGENE	F	1.02752	0.02289	CT	CC	CC/CT	CC/CT						Y
1375	0	ANZGENE	M	0.07347	0.02294	CC	CC	CC/CT	CC/CT						Y
1376	0	ANZGENE	M	1.93358	0.02294	TT	CC	TT	CC/CT						Y
1377	0	ANZGENE	F	0.12552	0.02295	CC	CC	CC/CT	CC/CT						Y
1378	0	ANZGENE	F	1.00812	0.02297	CT	CC	CC/CT	CC/CT						Y
1379	1	ANZGENE	F	1.0551	0.023	CT	CC	CC/CT	CC/CT						Y
1380	0	ANZGENE	F	1.23592	0.02306		CC		CC/CT						N
1381	1	ANZGENE	F	1.13165	0.02307	CT	CC	CC/CT	CC/CT						Y
1382	0	ANZGENE	M	0.90445	0.02314	CT	CC	CC/CT	CC/CT						Y
1383	0	ANZGENE	M	1.03964	0.02315	CT	CC	CC/CT	CC/CT						Y
1384	0	ANZGENE	M	1.00326	0.0232	CT	CC	CC/CT	CC/CT						Y
1385	0	ANZGENE	M	0.90882	0.02322	CT	CC	CC/CT	CC/CT						Y
1386	0	ANZGENE	M	1.0275	0.02324	CT	CC	CC/CT	CC/CT						Y
1387	0	ANZGENE	M	1.35546	0.02324		CC		CC/CT						N
1388	0	ANZGENE	M	1.26501	0.02329		CC		CC/CT						N
1389	0	ANZGENE	F	1.21485	0.02333		CC		CC/CT						N
1390	1	ANZGENE	F	0.04104	0.02338	CC	CC	CC/CT	CC/CT						Y
1391	0	ANZGENE	M	0.16669	0.02344	CC	CC	CC/CT	CC/CT						Y
1392	0	ANZGENE	F	0.17828	0.0235	CC	CC	CC/CT	CC/CT						Y
1393	1	ANZGENE	F	1.2267	0.02351		CC		CC/CT						N
1394	0	ANZGENE	F	0.79657	0.02359		CC		CC/CT						N
1395	1	ANZGENE	F	0.18123	0.0236	CC	CC	CC/CT	CC/CT						Y
1396	1	ANZGENE	M	0.17906	0.02368	CC	CC	CC/CT	CC/CT						Y
1397	0	ANZGENE	F	1.01282	0.02372	CT	CC	CC/CT	CC/CT						Y
1398	0	ANZGENE	M	1.98548	0.02372	TT	CC	TT	CC/CT						Y
1399	0	ANZGENE	M	1.00916	0.02374	CT	CC	CC/CT	CC/CT						Y
1400	1	ANZGENE	F	0.22743	0.02377		CC		CC/CT						N
1401	0	ANZGENE	M	0.8802	0.02379	CT	CC	CC/CT	CC/CT						Y
1402	0	ANZGENE	F	0.05549	0.02388	CC	CC	CC/CT	CC/CT						Y
1403	1	ANZGENE	M	0.91172	0.02389	CT	CC	CC/CT	CC/CT						Y
1404	1	ANZGENE	F	0.54883	0.02394		CC		CC/CT						N
1405	0	ANZGENE	F	1.18433	0.02394	CT	CC	CC/CT	CC/CT						Y
1406	1	ANZGENE	F	1.08232	0.02404	CT	CC	CC/CT	CC/CT						Y
1407	0	ANZGENE	M	0.01208	0.02416	CC	CC	CC/CT	CC/CT						Y
1408	1	ANZGENE	F	0.89681	0.02421	CT	CC	CC/CT	CC/CT						Y
1409	1	ANZGENE	F	0.92343	0.02421	CT	CC	CC/CT	CC/CT						Y
1410	1	ANZGENE	F	0.84797	0.02423	CT	CC	CC/CT	CC/CT						Y
1411	0	ANZGENE	M	0.40333	0.02434		CC		CC/CT						N
1412	1	ANZGENE	F	1.42576	0.02435		CC		CC/CT						N
1413	1	ANZGENE	M	1.12371	0.02442	CT	CC	CC/CT	CC/CT						Y
1414	1	ANZGENE	F	1.0844	0.02448	CT	CC	CC/CT	CC/CT						Y
1415	0	ANZGENE	F	0.18128	0.02451	CC	CC	CC/CT	CC/CT						Y
1416	0	ANZGENE	F	1.80594	0.02457	TT	CC	TT	CC/CT						Y
1417	1	ANZGENE	M	1.85764	0.0246	TT	CC	TT	CC/CT						Y
1418	0	ANZGENE	F	0.03411	0.02467	CC	CC	CC/CT	CC/CT						Y
1419	0	ANZGENE	F	0.98528	0.02472	CT	CC	CC/CT	CC/CT						Y
1420	1	ANZGENE	M	0.08631	0.02474	CC	CC	CC/CT	CC/CT						Y
1421	1	ANZGENE	F	0.26217	0.02476		CC		CC/CT						N
1422	1	ANZGENE	F	0.87383	0.02476	CT	CC	CC/CT	CC/CT						Y
1423	0	ANZGENE	F	0.1896	0.02485	CC	CC	CC/CT	CC/CT						Y
1424	0	ANZGENE	F	0.21957	0.0249		CC		CC/CT						N
1425	0	ANZGENE	M	0.93027	0.025	CT	CC	CC/CT	CC/CT						Y
1426	1	ANZGENE	M	0.89111	0.02501	CT	CC	CC/CT	CC/CT						Y
1427	1	ANZGENE	F	0.22288	0.02502		CC		CC/CT						N
1428	1	ANZGENE	F	1.04098	0.02502	CT	CC	CC/CT	CC/CT						Y
1429	1	ANZGENE	M	0.32581	0.02504		CC		CC/CT						N
1430	0	ANZGENE	M	0.03726	0.02506	CC	CC	CC/CT	CC/CT						Y
1431	0	ANZGENE	M	0.91681	0.02543	CT	CC	CC/CT	CC/CT						Y
1432	1	ANZGENE	F	0.91863	0.02545	CT	CC	CC/CT	CC/CT						Y
1433	0	ANZGENE	M	0.91565	0.02548	CT	CC	CC/CT	CC/CT						Y
1434	1	ANZGENE	F	0.91439	0.02553	CT	CC	CC/CT	CC/CT						Y
1435	1	ANZGENE	F	1.00917	0.02553	CT	CC	CC/CT	CC/CT						Y
1436	0	ANZGENE	M	0.34664	0.02557		CC		CC/CT						N
1437	1	ANZGENE	F	0.15195	0.02563	CC	CC	CC/CT	CC/CT						Y
1438	0	ANZGENE	F	0.09765	0.02566	CC	CC	CC/CT	CC/CT						Y
1439	0	ANZGENE	F	0.04126	0.02578	CC	CC	CC/CT	CC/CT						Y
1440	0	ANZGENE	F	0.97653	0.02578	CT	CC	CC/CT	CC/CT						Y
1441	1	ANZGENE	F	1.88559	0.02583	TT	CC	TT	CC/CT						Y
1442	1	ANZGENE	F	0.07937	0.02591	CC	CC	CC/CT	CC/CT						Y
1443	1	ANZGENE	F	0.24565	0.026		CC		CC/CT						N
1444	0	ANZGENE	F	0.91657	0.02604	CT	CC	CC/CT	CC/CT						Y
1445	1	ANZGENE	F	0.94637	0.02607	CT	CC	CC/CT	CC/CT						Y
1446	0	ANZGENE	F	0.09977	0.0262	CC	CC	CC/CT	CC/CT						Y
1447	0	ANZGENE	M	0.89109	0.02621	CT	CC	CC/CT	CC/CT						Y
1448	1	ANZGENE	F	0.85862	0.02645	CT	CC	CC/CT	CC/CT						Y
1449	0	ANZGENE	M	0.03479	0.02647	CC	CC	CC/CT	CC/CT						Y
1450	1	ANZGENE	M	0.12431	0.02648	CC	CC	CC/CT	CC/CT						Y
1451	1	ANZGENE	F	0.93734	0.02648	CT	CC	CC/CT	CC/CT						Y
1452	0	ANZGENE	F	0.32901	0.02651		CC		CC/CT						N
1453	0	ANZGENE	M	0.45448	0.02653		CC		CC/CT						N
1454	0	ANZGENE	F	0.3172	0.0267		CC		CC/CT						N
1455	0	ANZGENE	M	0.15153	0.02672	CC	CC	CC/CT	CC/CT						Y
1456	1	ANZGENE	M	1.72062	0.02673		CC		CC/CT						N
1457	1	ANZGENE	F	0.01346	0.02677	CC	CC	CC/CT	CC/CT						Y
1458	0	ANZGENE	M	0.89174	0.02684	CT	CC	CC/CT	CC/CT						Y
1459	0	ANZGENE	F	0.23331	0.02687		CC		CC/CT						N
1460	1	ANZGENE	F	1.90645	0.02687	TT	CC	TT	CC/CT						Y
1461	1	ANZGENE	F	0.89029	0.02688	CT	CC	CC/CT	CC/CT						Y
1462	1	ANZGENE	F	0.24158	0.02692		CC		CC/CT						N
1463	1	ANZGENE	F	0.04519	0.02695	CC	CC	CC/CT	CC/CT						Y
1464	0	ANZGENE	F	0.03358	0.02705	CC	CC	CC/CT	CC/CT						Y
1465	0	ANZGENE	M	0.25241	0.02707		CC		CC/CT						N
1466	0	ANZGENE	F	0.04284	0.02714	CC	CC	CC/CT	CC/CT						Y
1467	1	ANZGENE	F	1.08446	0.02728	CT	CC	CC/CT	CC/CT						Y
1468	1	ANZGENE	M	0.97161	0.0273	CT	CC	CC/CT	CC/CT						Y
1469	0	ANZGENE	F	1.83993	0.02732	TT	CC	TT	CC/CT						Y
1470	0	ANZGENE	F	0.84327	0.02742	CT	CC	CC/CT	CC/CT						Y
1471	0	ANZGENE	M	1.78807	0.02746		CC		CC/CT						N
1472	1	ANZGENE	F	0.22396	0.02749		CC		CC/CT						N
1473	1	ANZGENE	M	0.76934	0.02751		CC		CC/CT						N
1474	1	ANZGENE	F	0.0628	0.02753	CC	CC	CC/CT	CC/CT						Y
1475	0	ANZGENE	M	0.65771	0.0276		CC		CC/CT						N
1476	0	ANZGENE	M	1.14604	0.02764	CT	CC	CC/CT	CC/CT						Y
1477	0	ANZGENE	F	1.16117	0.02765	CT	CC	CC/CT	CC/CT						Y
1478	1	ANZGENE	F	0.08623	0.02775	CC	CC	CC/CT	CC/CT						Y
1479	1	ANZGENE	F	0.10898	0.02776	CC	CC	CC/CT	CC/CT						Y
1480	0	ANZGENE	M	0.19158	0.0278	CC	CC	CC/CT	CC/CT						Y
1481	0	ANZGENE	F	0.86632	0.02782	CT	CC	CC/CT	CC/CT						Y
1482	0	ANZGENE	F	0.88161	0.02797	CT	CC	CC/CT	CC/CT						Y
1483	1	ANZGENE	M	0.95343	0.02799	CT	CC	CC/CT	CC/CT						Y
1484	1	ANZGENE	F	0.92344	0.02802	CT	CC	CC/CT	CC/CT						Y
1485	0	ANZGENE	F	0.22719	0.02803		CC		CC/CT						N
1486	0	ANZGENE	F	0.95478	0.02808	CT	CC	CC/CT	CC/CT						Y
1487	0	ANZGENE	F	0.88651	0.0281	CT	CC	CC/CT	CC/CT						Y
1488	1	ANZGENE	M	1.02223	0.02813	CT	CC	CC/CT	CC/CT						Y
1489	0	ANZGENE	M	0.22995	0.02815		CC		CC/CT						N
1490	1	ANZGENE	M	0.87435	0.02815	CT	CC	CC/CT	CC/CT						Y
1491	1	ANZGENE	F	0.02385	0.02819	CC	CC	CC/CT	CC/CT						Y
1492	0	ANZGENE	M	0.92081	0.02819	CT	CC	CC/CT	CC/CT						Y
1493	0	ANZGENE	M	0.99475	0.0282	CT	CC	CC/CT	CC/CT						Y
1494	0	ANZGENE	F	1.88709	0.0282	TT	CC	TT	CC/CT						Y
1495	1	ANZGENE	F	0.05334	0.02822	CC	CC	CC/CT	CC/CT						Y
1496	0	ANZGENE	F	0.73922	0.02826		CC		CC/CT						N
1497	0	ANZGENE	F	0.07314	0.0283	CC	CC	CC/CT	CC/CT						Y
1498	0	ANZGENE	M	0.07601	0.02832	CC	CC	CC/CT	CC/CT						Y
1499	1	ANZGENE	F	1.357	0.02837		CC		CC/CT						N
1500	0	ANZGENE	F	0.03467	0.02843	CC	CC	CC/CT	CC/CT						Y
1501	1	ANZGENE	F	0.14059	0.02844	CC	CC	CC/CT	CC/CT						Y
1502	1	ANZGENE	F	1.1523	0.02847	CT	CC	CC/CT	CC/CT						Y
1503	0	ANZGENE	M	0.8867	0.02856	CT	CC	CC/CT	CC/CT						Y
1504	1	ANZGENE	M	0.95018	0.02858	CT	CC	CC/CT	CC/CT						Y
1505	1	ANZGENE	F	1.03824	0.02864	CT	CC	CC/CT	CC/CT						Y
1506	0	ANZGENE	M	0.20408	0.02869		CC		CC/CT						N
1507	0	ANZGENE	F	0.07995	0.0287	CC	CC	CC/CT	CC/CT						Y
1508	1	ANZGENE	F	1.16189	0.02895	CT	CC	CC/CT	CC/CT						Y
1509	0	ANZGENE	F	0.0506	0.02896	CC	CC	CC/CT	CC/CT						Y
1510	1	ANZGENE	M	0.92909	0.02896	CT	CC	CC/CT	CC/CT						Y
1511	1	ANZGENE	F	0.09461	0.02902	CC	CC	CC/CT	CC/CT						Y
1512	0	ANZGENE	F	1.77849	0.02907		CC		CC/CT						N
1513	0	ANZGENE	M	1.08575	0.0291	CT	CC	CC/CT	CC/CT						Y
1514	0	ANZGENE	F	0.93443	0.02915	CT	CC	CC/CT	CC/CT						Y
1515	0	ANZGENE	M	1.0688	0.02925	CT	CC	CC/CT	CC/CT						Y
1516	0	ANZGENE	F	0.20998	0.02934		CC		CC/CT						N
1517	0	ANZGENE	F	0.88139	0.02946	CT	CC	CC/CT	CC/CT						Y
1518	1	ANZGENE	F	1.79963	0.0295		CC		CC/CT						N
1519	0	ANZGENE	M	0.41938	0.02952		CC		CC/CT						N
1520	1	ANZGENE	F	1.28381	0.02955		CC		CC/CT						N
1521	0	ANZGENE	M	1.08782	0.0296	CT	CC	CC/CT	CC/CT						Y
1522	0	ANZGENE	M	0.96267	0.02966	CT	CC	CC/CT	CC/CT						Y
1523	0	ANZGENE	M	0.15817	0.0298	CC	CC	CC/CT	CC/CT						Y
1524	0	ANZGENE	F	0.05836	0.02984	CC	CC	CC/CT	CC/CT						Y
1525	1	ANZGENE	F	0.10037	0.03013	CC	CC	CC/CT	CC/CT						Y
1526	1	ANZGENE	F	1.03864	0.03017	CT	CC	CC/CT	CC/CT						Y
1527	1	ANZGENE	F	1.82209	0.03023	TT	CC	TT	CC/CT						Y
1528	1	ANZGENE	F	0.0213	0.03025	CC	CC	CC/CT	CC/CT						Y
1529	0	ANZGENE	F	0.19505	0.03029	CC	CC	CC/CT	CC/CT						Y
1530	0	ANZGENE	F	0.22103	0.03029		CC		CC/CT						N
1531	1	ANZGENE	F	0.05851	0.0303	CC	CC	CC/CT	CC/CT						Y
1532	1	ANZGENE	F	1.88201	0.0303	TT	CC	TT	CC/CT						Y
1533	0	ANZGENE	M	0.85135	0.03039	CT	CC	CC/CT	CC/CT						Y
1534	1	ANZGENE	M	0.11214	0.03046	CC	CC	CC/CT	CC/CT						Y
1535	0	ANZGENE	F	0.05493	0.03051	CC	CC	CC/CT	CC/CT						Y
1536	0	ANZGENE	F	0.94507	0.03052	CT	CC	CC/CT	CC/CT						Y
1537	0	ANZGENE	M	0.22069	0.03053		CC		CC/CT						N
1538	1	ANZGENE	F	0.14662	0.03055	CC	CC	CC/CT	CC/CT						Y
1539	1	ANZGENE	F	1.93779	0.03057	TT	CC	TT	CC/CT						Y
1540	0	ANZGENE	M	0.1877	0.03058	CC	CC	CC/CT	CC/CT						Y
1541	1	ANZGENE	M	0.03582	0.03064	CC	CC	CC/CT	CC/CT						Y
1542	1	ANZGENE	F	1.03411	0.03074	CT	CC	CC/CT	CC/CT						Y
1543	0	ANZGENE	F	0.8157	0.03077	CT	CC	CC/CT	CC/CT						Y
1544	0	ANZGENE	F	0.93864	0.03077	CT	CC	CC/CT	CC/CT						Y
1545	0	ANZGENE	F	1.00688	0.03088	CT	CC	CC/CT	CC/CT						Y
1546	0	ANZGENE	F	0.15614	0.03089	CC	CC	CC/CT	CC/CT						Y
1547	0	ANZGENE	F	0.96247	0.03091	CT	CC	CC/CT	CC/CT						Y
1548	0	ANZGENE	F	1.18461	0.03091	CT	CC	CC/CT	CC/CT						Y
1549	0	ANZGENE	F	0.91268	0.03105	CT	CC	CC/CT	CC/CT						Y
1550	0	ANZGENE	F	1.91086	0.03106	TT	CC	TT	CC/CT						Y
1551	0	ANZGENE	F	1.23848	0.03107		CC		CC/CT						N
1552	0	ANZGENE	F	1.8699	0.03112	TT	CC	TT	CC/CT						Y
1553	1	ANZGENE	F	0.30351	0.03117		CC		CC/CT						N
1554	1	ANZGENE	F	0.29904	0.0312		CC		CC/CT						N
1555	0	ANZGENE	M	1.11692	0.03126	CT	CC	CC/CT	CC/CT						Y
1556	1	ANZGENE	M	1.02394	0.0313	CT	CC	CC/CT	CC/CT						Y
1557	0	ANZGENE	F	1.02749	0.03133	CT	CC	CC/CT	CC/CT						Y
1558	0	ANZGENE	F	0.01778	0.03135	CC	CC	CC/CT	CC/CT						Y
1559	0	ANZGENE	M	0.14341	0.03137	CC	CC	CC/CT	CC/CT						Y
1560	0	ANZGENE	M	0.10749	0.03139	CC	CC	CC/CT	CC/CT						Y
1561	0	ANZGENE	M	0.3554	0.03143		CC		CC/CT						N
1562	0	ANZGENE	F	1.26224	0.03148		CC		CC/CT						N
1563	1	ANZGENE	F	0.88018	0.03151	CT	CC	CC/CT	CC/CT						Y
1564	0	ANZGENE	M	0.09418	0.03152	CC	CC	CC/CT	CC/CT						Y
1565	0	ANZGENE	F	0.10443	0.03156	CC	CC	CC/CT	CC/CT						Y
1566	1	ANZGENE	F	0.05166	0.03167	CC	CC	CC/CT	CC/CT						Y
1567	1	ANZGENE	F	0.44463	0.03167		CC		CC/CT						N
1568	0	ANZGENE	M	1.04524	0.03174	CT	CC	CC/CT	CC/CT						Y
1569	0	ANZGENE	F	0.25146	0.03177		CC		CC/CT						N
1570	0	ANZGENE	F	0.39066	0.03194		CC		CC/CT						N
1571	0	ANZGENE	F	1.48916	0.03197		CC		CC/CT						N
1572	1	ANZGENE	F	0.43174	0.03214		CC		CC/CT						N
1573	0	ANZGENE	M	0.035	0.03229	CC	CC	CC/CT	CC/CT						Y
1574	0	ANZGENE	M	0.06857	0.03238	CC	CC	CC/CT	CC/CT						Y
1575	0	ANZGENE	F	0.91957	0.03239	CT	CC	CC/CT	CC/CT						Y
1576	0	ANZGENE	M	0.05121	0.0324	CC	CC	CC/CT	CC/CT						Y
1577	0	ANZGENE	M	0.22917	0.03247		CC		CC/CT						N
1578	1	ANZGENE	F	1.20135	0.03253		CC		CC/CT						N
1579	1	ANZGENE	M	0.90022	0.03254	CT	CC	CC/CT	CC/CT						Y
1580	0	ANZGENE	F	0.24466	0.03275		CC		CC/CT						N
1581	0	ANZGENE	M	0.05162	0.03278	CC	CC	CC/CT	CC/CT						Y
1582	1	ANZGENE	M	1.83944	0.03279	TT	CC	TT	CC/CT						Y
1583	1	ANZGENE	M	0.26071	0.03282		CC		CC/CT						N
1584	1	ANZGENE	F	0.06364	0.03293	CC	CC	CC/CT	CC/CT						Y
1585	1	ANZGENE	F	1.17703	0.03297	CT	CC	CC/CT	CC/CT						Y
1586	0	ANZGENE	F	0.94765	0.03298	CT	CC	CC/CT	CC/CT						Y
1587	0	ANZGENE	M	0.19105	0.03301	CC	CC	CC/CT	CC/CT						Y
1588	1	ANZGENE	F	1.82504	0.03309	TT	CC	TT	CC/CT						Y
1589	1	ANZGENE	F	0.21159	0.03316		CC		CC/CT						N
1590	0	ANZGENE	M	0.92425	0.03322	CT	CC	CC/CT	CC/CT						Y
1591	0	ANZGENE	M	0.1819	0.03324	CC	CC	CC/CT	CC/CT						Y
1592	0	ANZGENE	M	0.7589	0.03341		CC		CC/CT						N
1593	1	ANZGENE	F	0.09531	0.03345	CC	CC	CC/CT	CC/CT						Y
1594	1	ANZGENE	F	0.07287	0.0336	CC	CC	CC/CT	CC/CT						Y
1595	0	ANZGENE	F	1.0992	0.03361	CT	CC	CC/CT	CC/CT						Y
1596	0	ANZGENE	F	0.06421	0.03367	CC	CC	CC/CT	CC/CT						Y
1597	1	ANZGENE	M	0.83543	0.03368	CT	CC	CC/CT	CC/CT						Y
1598	0	ANZGENE	F	1.8188	0.03371	TT	CC	TT	CC/CT						Y
1599	0	ANZGENE	M	0.33795	0.03381		CC		CC/CT						N
1600	0	ANZGENE	M	1.83146	0.0339	TT	CC	TT	CC/CT						Y
1601	0	ANZGENE	F	0.09297	0.03391	CC	CC	CC/CT	CC/CT						Y
1602	0	ANZGENE	M	0.56846	0.03403		CC		CC/CT						N
1603	1	ANZGENE	F	0.08399	0.03415	CC	CC	CC/CT	CC/CT						Y
1604	1	ANZGENE	M	0.85824	0.03424	CT	CC	CC/CT	CC/CT						Y
1605	0	ANZGENE	F	0.09434	0.03425	CC	CC	CC/CT	CC/CT						Y
1606	0	ANZGENE	F	0.12558	0.03425	CC	CC	CC/CT	CC/CT						Y
1607	0	ANZGENE	M	0.8859	0.03443	CT	CC	CC/CT	CC/CT						Y
1608	0	ANZGENE	F	1.76287	0.0345		CC		CC/CT						N
1609	1	ANZGENE	M	1.03338	0.03453	CT	CC	CC/CT	CC/CT						Y
1610	0	ANZGENE	F	1.03435	0.03468	CT	CC	CC/CT	CC/CT						Y
1611	1	ANZGENE	F	0.91118	0.03483	CT	CC	CC/CT	CC/CT						Y
1612	0	ANZGENE	F	0.09357	0.03485	CC	CC	CC/CT	CC/CT						Y
1613	0	ANZGENE	F	1.75316	0.03491		CC		CC/CT						N
1614	0	ANZGENE	F	0.05515	0.03499	CC	CC	CC/CT	CC/CT						Y
1615	0	ANZGENE	F	1.83414	0.035	TT	CC	TT	CC/CT						Y
1616	1	ANZGENE	F	0.19865	0.03505	CC	CC	CC/CT	CC/CT						Y
1617	0	ANZGENE	M	0.23992	0.03516		CC		CC/CT						N
1618	0	ANZGENE	F	0.30744	0.03525		CC		CC/CT						N
1619	1	ANZGENE	F	1.02844	0.03526	CT	CC	CC/CT	CC/CT						Y
1620	1	ANZGENE	F	1.98331	0.03526	TT	CC	TT	CC/CT						Y
1621	1	ANZGENE	F	0.08102	0.0354	CC	CC	CC/CT	CC/CT						Y
1622	0	ANZGENE	M	0.06206	0.03548	CC	CC	CC/CT	CC/CT						Y
1623	0	ANZGENE	M	1.29212	0.03548		CC		CC/CT						N
1624	1	ANZGENE	M	0.10187	0.03563	CC	CC	CC/CT	CC/CT						Y
1625	0	ANZGENE	F	1.72832	0.03571		CC		CC/CT						N
1626	0	ANZGENE	M	1.34982	0.03573		CC		CC/CT						N
1627	0	ANZGENE	M	0.14951	0.03575	CC	CC	CC/CT	CC/CT						Y
1628	0	ANZGENE	M	1.42534	0.03579		CC		CC/CT						N
1629	1	ANZGENE	F	0.08867	0.03584	CC	CC	CC/CT	CC/CT						Y
1630	0	ANZGENE	F	1.00189	0.03586	CT	CC	CC/CT	CC/CT						Y
1631	0	ANZGENE	F	1.02218	0.03587	CT	CC	CC/CT	CC/CT						Y
1632	1	ANZGENE	F	1.86555	0.03588	TT	CC	TT	CC/CT						Y
1633	1	ANZGENE	F	1.07757	0.03589	CT	CC	CC/CT	CC/CT						Y
1634	0	ANZGENE	M	1.02987	0.03591	CT	CC	CC/CT	CC/CT						Y
1635	0	ANZGENE	M	0.05089	0.03598	CC	CC	CC/CT	CC/CT						Y
1636	1	ANZGENE	M	1.87649	0.03605	TT	CC	TT	CC/CT						Y
1637	0	ANZGENE	F	1.17999	0.03614	CT	CC	CC/CT	CC/CT						Y
1638	1	ANZGENE	F	1.86559	0.03617	TT	CC	TT	CC/CT						Y
1639	1	ANZGENE	M	0.26022	0.03618		CC		CC/CT						N
1640	0	ANZGENE	F	0.08012	0.03637	CC	CC	CC/CT	CC/CT						Y
1641	1	ANZGENE	F	0.29646	0.03644		CC		CC/CT						N
1642	0	ANZGENE	F	0.54446	0.03646		CC		CC/CT						N
1643	0	ANZGENE	M	1.80532	0.03666	TT	CC	TT	CC/CT						Y
1644	0	ANZGENE	M	1.83526	0.03675	TT	CC	TT	CC/CT						Y
1645	0	ANZGENE	F	1.87251	0.03698	TT	CC	TT	CC/CT						Y
1646	0	ANZGENE	M	1.76302	0.03703		CC		CC/CT						N
1647	1	ANZGENE	F	0.83335	0.03705	CT	CC	CC/CT	CC/CT						Y
1648	1	ANZGENE	M	0.80229	0.03716	CT	CC	CC/CT	CC/CT						Y
1649	0	ANZGENE	F	0.8253	0.03727	CT	CC	CC/CT	CC/CT						Y
1650	0	ANZGENE	F	0.10014	0.03728	CC	CC	CC/CT	CC/CT						Y
1651	1	ANZGENE	F	0.25478	0.03734		CC		CC/CT						N
1652	0	ANZGENE	M	1.00243	0.03734	CT	CC	CC/CT	CC/CT						Y
1653	1	ANZGENE	F	0.82365	0.03741	CT	CC	CC/CT	CC/CT						Y
1654	0	ANZGENE	F	0.0487	0.03744	CC	CC	CC/CT	CC/CT						Y
1655	1	ANZGENE	F	0.1932	0.03757	CC	CC	CC/CT	CC/CT						Y
1656	0	ANZGENE	F	1.83131	0.03762	TT	CC	TT	CC/CT						Y
1657	0	ANZGENE	F	1.13163	0.03766	CT	CC	CC/CT	CC/CT						Y
1658	1	ANZGENE	F	0.18261	0.03775	CC	CC	CC/CT	CC/CT						Y
1659	0	ANZGENE	M	0.29712	0.03795		CC		CC/CT						N
1660	1	ANZGENE	F	1.02076	0.03799	CT	CC	CC/CT	CC/CT						Y
1661	1	ANZGENE	M	0.32511	0.03825		CC		CC/CT						N
1662	0	ANZGENE	M	0.21903	0.03829		CC		CC/CT						N
1663	1	ANZGENE	F	1.05881	0.03842	CT	CC	CC/CT	CC/CT						Y
1664	0	ANZGENE	F	0.98292	0.03849	CT	CC	CC/CT	CC/CT						Y
1665	1	ANZGENE	F	0.4053	0.03854		CC		CC/CT						N
1666	1	ANZGENE	F	0.37193	0.03858		CC		CC/CT						N
1667	1	ANZGENE	M	1.76622	0.03858		CC		CC/CT						N
1668	1	ANZGENE	M	1.04548	0.03859	CT	CC	CC/CT	CC/CT						Y
1669	1	ANZGENE	F	0.85528	0.03864	CT	CC	CC/CT	CC/CT						Y
1670	0	ANZGENE	F	1.67747	0.03866		CC		CC/CT						N
1671	0	ANZGENE	F	0.17055	0.03878	CC	CC	CC/CT	CC/CT						Y
1672	1	ANZGENE	F	0.90446	0.03883	CT	CC	CC/CT	CC/CT						Y
1673	0	ANZGENE	M	0.34024	0.03885		CC		CC/CT						N
1674	0	ANZGENE	M	1.75983	0.03892		CC		CC/CT						N
1675	0	ANZGENE	F	1.91441	0.03895	TT	CC	TT	CC/CT						Y
1676	0	ANZGENE	M	0.84986	0.03923	CT	CC	CC/CT	CC/CT						Y
1677	0	ANZGENE	F	0.93498	0.03929	CT	CC	CC/CT	CC/CT						Y
1678	0	ANZGENE	F	0.11183	0.0393	CC	CC	CC/CT	CC/CT						Y
1679	1	ANZGENE	F	0.84488	0.03939	CT	CC	CC/CT	CC/CT						Y
1680	1	ANZGENE	M	0.13391	0.03941	CC	CC	CC/CT	CC/CT						Y
1681	0	ANZGENE	F	0.05358	0.03943	CC	CC	CC/CT	CC/CT						Y
1682	1	ANZGENE	F	1.70938	0.03964		CC		CC/CT						N
1683	0	ANZGENE	F	0.77866	0.03993		CC		CC/CT						N
1684	0	ANZGENE	F	0.21747	0.04026		CC		CC/CT						N
1685	0	ANZGENE	M	0.98397	0.04027	CT	CC	CC/CT	CC/CT						Y
1686	1	ANZGENE	F	1.01196	0.04035	CT	CC	CC/CT	CC/CT						Y
1687	0	ANZGENE	F	0.2006	0.04037		CC		CC/CT						N
1688	1	ANZGENE	F	1.0527	0.04052	CT	CC	CC/CT	CC/CT						Y
1689	1	ANZGENE	F	0.13864	0.04056	CC	CC	CC/CT	CC/CT						Y
1690	0	ANZGENE	F	0.97378	0.04058	CT	CC	CC/CT	CC/CT						Y
1691	1	ANZGENE	M	1.93358	0.04061	TT	CC	TT	CC/CT						Y
1692	1	ANZGENE	M	1.82444	0.04063	TT	CC	TT	CC/CT						Y
1693	1	ANZGENE	F	0.11939	0.04072	CC	CC	CC/CT	CC/CT						Y
1694	1	ANZGENE	F	0.98078	0.04072	CT	CC	CC/CT	CC/CT						Y
1695	0	ANZGENE	M	1.11582	0.04078	CT	CC	CC/CT	CC/CT						Y
1696	1	ANZGENE	F	0.16509	0.04098	CC	CC	CC/CT	CC/CT						Y
1697	0	ANZGENE	M	0.14029	0.04102	CC	CC	CC/CT	CC/CT						Y
1698	0	ANZGENE	M	0.22776	0.04115		CC		CC/CT						N
1699	1	ANZGENE	F	0.88203	0.04118	CT	CC	CC/CT	CC/CT						Y
1700	1	ANZGENE	F	0.18447	0.04119	CC	CC	CC/CT	CC/CT						Y
1701	0	ANZGENE	F	0.04347	0.04129	CC	CC	CC/CT	CC/CT						Y
1702	0	ANZGENE	M	0.9078	0.0413	CT	CC	CC/CT	CC/CT						Y
1703	1	ANZGENE	M	0.86271	0.04134	CT	CC	CC/CT	CC/CT						Y
1704	0	ANZGENE	M	1.99342	0.0415	TT	CC	TT	CC/CT						Y
1705	0	ANZGENE	F	0.1804	0.0417	CC	CC	CC/CT	CC/CT						Y
1706	0	ANZGENE	M	0.41506	0.04174		CC		CC/CT						N
1707	0	ANZGENE	F	0.04261	0.04187	CC	CC	CC/CT	CC/CT						Y
1708	1	ANZGENE	F	1.99839	0.04187	TT	CC	TT	CC/CT						Y
1709	0	ANZGENE	F	0.94522	0.04215	CT	CC	CC/CT	CC/CT						Y
1710	0	ANZGENE	M	0.23081	0.04227		CC		CC/CT						N
1711	1	ANZGENE	F	1.85834	0.04265	TT	CC	TT	CC/CT						Y
1712	1	ANZGENE	F	0.41899	0.04275		CC		CC/CT						N
1713	1	ANZGENE	F	0.99518	0.04287	CT	CC	CC/CT	CC/CT						Y
1714	0	ANZGENE	F	0.75185	0.04317		CC		CC/CT						N
1715	1	ANZGENE	M	0.79368	0.04331		CC		CC/CT						N
1716	0	ANZGENE	M	1.74675	0.04332		CC		CC/CT						N
1717	0	ANZGENE	M	0.06678	0.04335	CC	CC	CC/CT	CC/CT						Y
1718	0	ANZGENE	F	0.71866	0.04349		CC		CC/CT						N
1719	1	ANZGENE	F	0.18398	0.04364	CC	CC	CC/CT	CC/CT						Y
1720	0	ANZGENE	F	0.43422	0.0437		CC		CC/CT						N
1721	1	ANZGENE	M	0.46622	0.04373		CC		CC/CT						N
1722	0	ANZGENE	M	0.18565	0.0438	CC	CC	CC/CT	CC/CT						Y
1723	1	ANZGENE	M	0.90187	0.04383	CT	CC	CC/CT	CC/CT						Y
1724	0	ANZGENE	M	0.08755	0.04388	CC	CC	CC/CT	CC/CT						Y
1725	0	ANZGENE	F	1.27536	0.04396		CC		CC/CT						N
1726	0	ANZGENE	F	1.46165	0.04409		CC		CC/CT						N
1727	0	ANZGENE	F	0.10997	0.04416	CC	CC	CC/CT	CC/CT						Y
1728	0	ANZGENE	F	0.09624	0.04432	CC	CC	CC/CT	CC/CT						Y
1729	1	ANZGENE	F	0.31907	0.04454		CC		CC/CT						N
1730	1	ANZGENE	F	0.05095	0.04458	CC	CC	CC/CT	CC/CT						Y
1731	0	ANZGENE	F	0.28116	0.04466		CC		CC/CT						N
1732	1	ANZGENE	M	0.07179	0.04472	CC	CC	CC/CT	CC/CT						Y
1733	1	ANZGENE	M	0.53684	0.04473		CC		CC/CT						N
1734	0	ANZGENE	F	0.92059	0.04473	CT	CC	CC/CT	CC/CT						Y
1735	1	ANZGENE	M	1.78641	0.04477		CC		CC/CT						N
1736	1	ANZGENE	F	0.83059	0.0448	CT	CC	CC/CT	CC/CT						Y
1737	1	ANZGENE	F	1.92422	0.04482	TT	CC	TT	CC/CT						Y
1738	0	ANZGENE	M	0.84604	0.04483	CT	CC	CC/CT	CC/CT						Y
1739	1	ANZGENE	M	0.77686	0.04485		CC		CC/CT						N
1740	0	ANZGENE	M	0.08903	0.04512	CC	CC	CC/CT	CC/CT						Y
1741	0	ANZGENE	M	0.15465	0.04515	CC	CC	CC/CT	CC/CT						Y
1742	1	ANZGENE	M	1.27275	0.04517		CC		CC/CT						N
1743	0	ANZGENE	M	0.06778	0.04533	CC	CC	CC/CT	CC/CT						Y
1744	0	ANZGENE	F	1.69024	0.04544		CC		CC/CT						N
1745	0	ANZGENE	F	0.36139	0.04546		CC		CC/CT						N
1746	1	ANZGENE	F	0.72959	0.04573		CC		CC/CT						N
1747	1	ANZGENE	M	1.84111	0.04588	TT	CC	TT	CC/CT						Y
1748	0	ANZGENE	F	0.04824	0.04593	CC	CC	CC/CT	CC/CT						Y
1749	0	ANZGENE	F	0.04446	0.04595	CC	CC	CC/CT	CC/CT						Y
1750	0	ANZGENE	M	0.21383	0.04606		CC		CC/CT						N
1751	1	ANZGENE	M	1.08111	0.04612	CT	CC	CC/CT	CC/CT						Y
1752	1	ANZGENE	F	1.06497	0.04637	CT	CC	CC/CT	CC/CT						Y
1753	0	ANZGENE	M	0.57145	0.04643		CC		CC/CT						N
1754	1	ANZGENE	F	1.80701	0.04643	TT	CC	TT	CC/CT						Y
1755	1	ANZGENE	F	0.14767	0.04661	CC	CC	CC/CT	CC/CT						Y
1756	1	ANZGENE	F	0.24181	0.04666		CC		CC/CT						N
1757	1	ANZGENE	F	0.82805	0.0467	CT	CC	CC/CT	CC/CT						Y
1758	1	ANZGENE	F	0.89141	0.04682	CT	CC	CC/CT	CC/CT						Y
1759	1	ANZGENE	F	0.69267	0.0469		CC		CC/CT						N
1760	0	ANZGENE	F	1.02654	0.04705	CT	CC	CC/CT	CC/CT						Y
1761	1	ANZGENE	F	1.00971	0.04737	CT	CC	CC/CT	CC/CT						Y
1762	0	ANZGENE	M	0.15499	0.04782	CC	CC	CC/CT	CC/CT						Y
1763	1	ANZGENE	M	0.85963	0.04802	CT	CC	CC/CT	CC/CT						Y
1764	0	ANZGENE	F	0.42437	0.04806		CC		CC/CT						N
1765	1	ANZGENE	F	1.00549	0.04821	CT	CC	CC/CT	CC/CT						Y
1766	0	ANZGENE	M	0.40347	0.04829		CC		CC/CT						N
1767	1	ANZGENE	F	0.16492	0.0484	CC	CC	CC/CT	CC/CT						Y
1768	1	ANZGENE	F	0.73677	0.04841		CC		CC/CT						N
1769	1	ANZGENE	M	0.94091	0.04842	CT	CC	CC/CT	CC/CT						Y
1770	1	ANZGENE	F	0.17026	0.0485	CC	CC	CC/CT	CC/CT						Y
1771	0	ANZGENE	F	0.72988	0.04852		CC		CC/CT						N
1772	0	ANZGENE	F	0.92326	0.04856	CT	CC	CC/CT	CC/CT						Y
1773	1	ANZGENE	F	0.60544	0.04873		CC		CC/CT						N
1774	0	ANZGENE	F	0.9072	0.04873	CT	CC	CC/CT	CC/CT						Y
1775	1	ANZGENE	M	0.87601	0.04876	CT	CC	CC/CT	CC/CT						Y
1776	0	ANZGENE	M	0.25824	0.04908		CC		CC/CT						N
1777	1	ANZGENE	F	0.81957	0.04911	CT	CC	CC/CT	CC/CT						Y
1778	1	ANZGENE	F	0.90585	0.0492	CT	CC	CC/CT	CC/CT						Y
1779	0	ANZGENE	F	0.12045	0.0493	CC	CC	CC/CT	CC/CT						Y
1780	0	ANZGENE	M	0.07712	0.04938	CC	CC	CC/CT	CC/CT						Y
1781	0	ANZGENE	M	0.36967	0.04947		CC		CC/CT						N
1782	1	ANZGENE	F	0.25296	0.04955		CC		CC/CT						N
1783	0	ANZGENE	F	0.64009	0.04967		CC		CC/CT						N
1784	0	ANZGENE	M	0.92173	0.04972	CT	CC	CC/CT	CC/CT						Y
1785	0	ANZGENE	F	1.72015	0.04988		CC		CC/CT						N
1786	0	ANZGENE	M	0.35818	0.04991		CC		CC/CT						N
1787	0	ANZGENE	F	1.01501	0.05003	CT	CC	CC/CT	CC/CT						Y
1788	1	ANZGENE	M	1.39875	0.05007		CC		CC/CT						N
1789	0	ANZGENE	M	0.18089	0.05009	CC	CC	CC/CT	CC/CT						Y
1790	1	ANZGENE	M	0.15309	0.05048	CC	CC	CC/CT	CC/CT						Y
1791	0	ANZGENE	M	0.08261	0.05055	CC	CC	CC/CT	CC/CT						Y
1792	0	ANZGENE	M	0.88229	0.0506	CT	CC	CC/CT	CC/CT						Y
1793	0	ANZGENE	F	0.99947	0.05061	CT	CC	CC/CT	CC/CT						Y
1794	1	ANZGENE	F	1.28965	0.05085		CC		CC/CT						N
1795	0	ANZGENE	F	0.82317	0.05088	CT	CC	CC/CT	CC/CT						Y
1796	0	ANZGENE	F	0.11377	0.05089	CC	CC	CC/CT	CC/CT						Y
1797	0	ANZGENE	M	1.47622	0.05092		CC		CC/CT						N
1798	0	ANZGENE	F	1.93022	0.05099	TT	CC	TT	CC/CT						Y
1799	0	ANZGENE	M	0.38113	0.05125		CC		CC/CT						N
1800	0	ANZGENE	M	0.06519	0.05128	CC	CC	CC/CT	CC/CT						Y
1801	1	ANZGENE	M	0.58067	0.05129		CC		CC/CT						N
1802	0	ANZGENE	F	0.43237	0.05136		CC		CC/CT						N
1803	0	ANZGENE	F	0.92157	0.05136	CT	CC	CC/CT	CC/CT						Y
1804	0	ANZGENE	F	1.92877	0.05156	TT	CC	TT	CC/CT						Y
1805	1	ANZGENE	F	0.94231	0.05199	CT	CC	CC/CT	CC/CT						Y
1806	0	ANZGENE	M	1.27621	0.05231		CC		CC/CT						N
1807	0	ANZGENE	F	0.77269	0.05246		CC		CC/CT						N
1808	1	ANZGENE	F	0.19783	0.05271	CC	CC	CC/CT	CC/CT						Y
1809	0	ANZGENE	F	1.07346	0.0529	CT	CC	CC/CT	CC/CT						Y
1810	0	ANZGENE	M	0.46261	0.05298		CC		CC/CT						N
1811	1	ANZGENE	F	0.34472	0.05326		CC		CC/CT						N
1812	1	ANZGENE	F	0.86961	0.05348	CT	CC	CC/CT	CC/CT						Y
1813	0	ANZGENE	M	0.82537	0.05353	CT	CC	CC/CT	CC/CT						Y
1814	0	ANZGENE	F	0.92697	0.05408	CT	CC	CC/CT	CC/CT						Y
1815	0	ANZGENE	F	0.9714	0.05428	CT	CC	CC/CT	CC/CT						Y
1816	0	ANZGENE	F	0.99876	0.05436	CT	CC	CC/CT	CC/CT						Y
1817	1	ANZGENE	F	1.224	0.05463		CC		CC/CT						N
1818	1	ANZGENE	F	0.0633	0.05498	CC	CC	CC/CT	CC/CT						Y
1819	0	ANZGENE	M	0.10568	0.05515	CC	CC	CC/CT	CC/CT						Y
1820	0	ANZGENE	M	0.59189	0.05518		CC		CC/CT						N
1821	0	ANZGENE	F	0.0891	0.0552	CC	CC	CC/CT	CC/CT						Y
1822	0	ANZGENE	M	0.14387	0.0553	CC	CC	CC/CT	CC/CT						Y
1823	0	ANZGENE	F	0.14759	0.05541	CC	CC	CC/CT	CC/CT						Y
1824	1	ANZGENE	F	1.6829	0.05544		CC		CC/CT						N
1825	1	ANZGENE	F	0.2793	0.05568		CC		CC/CT						N
1826	0	ANZGENE	F	0.09874	0.05571	CC	CC	CC/CT	CC/CT						Y
1827	0	ANZGENE	F	0.6561	0.05606		CC		CC/CT						N
1828	1	ANZGENE	M	0.72138	0.05609		CC		CC/CT						N
1829	0	ANZGENE	F	0.07227	0.05623	CC	CC	CC/CT	CC/CT						Y
1830	0	ANZGENE	F	0.28788	0.05627		CC		CC/CT						N
1831	0	ANZGENE	F	1.32564	0.05695		CC		CC/CT						N
1832	1	ANZGENE	F	0.05443	0.05699	CC	CC	CC/CT	CC/CT						Y
1833	1	ANZGENE	F	0.06437	0.05714	CC	CC	CC/CT	CC/CT						Y
1834	1	ANZGENE	M	0.08252	0.05722	CC	CC	CC/CT	CC/CT						Y
1835	1	ANZGENE	M	1.60038	0.05764		CC		CC/CT						N
1836	0	ANZGENE	M	0.37746	0.05783		CC		CC/CT						N
1837	0	ANZGENE	M	1.1466	0.0581	CT	CC	CC/CT	CC/CT						Y
1838	1	ANZGENE	F	1.13573	0.05824	CT	CC	CC/CT	CC/CT						Y
1839	0	ANZGENE	F	0.0746	0.05868	CC	CC	CC/CT	CC/CT						Y
1840	0	ANZGENE	M	0.89663	0.05906	CT	CC	CC/CT	CC/CT						Y
1841	1	ANZGENE	F	0.10804	0.05913	CC	CC	CC/CT	CC/CT						Y
1842	0	ANZGENE	M	1.07284	0.0594	CT	CC	CC/CT	CC/CT						Y
1843	1	ANZGENE	F	1.10086	0.05954	CT	CC	CC/CT	CC/CT						Y
1844	1	ANZGENE	M	1.83496	0.05961	TT	CC	TT	CC/CT						Y
1845	1	ANZGENE	F	0.84055	0.05967	CT	CC	CC/CT	CC/CT						Y
1846	0	ANZGENE	F	0.12285	0.0601	CC	CC	CC/CT	CC/CT						Y
1847	1	ANZGENE	F	0.35673	0.06043		CC		CC/CT						N
1848	0	ANZGENE	F	0.14536	0.06079	CC	CC	CC/CT	CC/CT						Y
1849	1	ANZGENE	F	0.90788	0.06104	CT	CC	CC/CT	CC/CT						Y
1850	0	ANZGENE	M	0.28234	0.0611		CC		CC/CT						N
1851	0	ANZGENE	F	0.08506	0.06117	CC	CC	CC/CT	CC/CT						Y
1852	0	ANZGENE	F	1.11917	0.06121	CT	CC	CC/CT	CC/CT						Y
1853	0	ANZGENE	F	0.84116	0.06122	CT	CC	CC/CT	CC/CT						Y
1854	1	ANZGENE	F	1.24551	0.06126		CC		CC/CT						N
1855	1	ANZGENE	F	0.91001	0.06129	CT	CC	CC/CT	CC/CT						Y
1856	0	ANZGENE	M	1.85439	0.0614	TT	CC	TT	CC/CT						Y
1857	0	ANZGENE	F	0.66824	0.06165		CC		CC/CT						N
1858	1	ANZGENE	F	0.90538	0.06166	CT	CC	CC/CT	CC/CT						Y
1859	0	ANZGENE	F	1.79766	0.06178		CC		CC/CT						N
1860	1	ANZGENE	F	0.13973	0.06182	CC	CC	CC/CT	CC/CT						Y
1861	1	ANZGENE	M	1.1072	0.06192	CT	CC	CC/CT	CC/CT						Y
1862	0	ANZGENE	F	1.17886	0.06198	CT	CC	CC/CT	CC/CT						Y
1863	0	ANZGENE	M	0.23374	0.06199		CC		CC/CT						N
1864	0	ANZGENE	M	0.99686	0.06203	CT	CC	CC/CT	CC/CT						Y
1865	0	ANZGENE	M	0.6809	0.06207		CC		CC/CT						N
1866	1	ANZGENE	F	1.87782	0.06211	TT	CC	TT	CC/CT						Y
1867	0	ANZGENE	M	1.3195	0.06212		CC		CC/CT						N
1868	1	ANZGENE	F	0.12795	0.06224	CC	CC	CC/CT	CC/CT						Y
1869	1	ANZGENE	F	0.29161	0.06229		CC		CC/CT						N
1870	1	ANZGENE	F	0.96385	0.06235	CT	CC	CC/CT	CC/CT						Y
1871	0	ANZGENE	M	0.93487	0.06236	CT	CC	CC/CT	CC/CT						Y
1872	0	ANZGENE	M	0.45701	0.06251		CC		CC/CT						N
1873	0	ANZGENE	F	0.46071	0.06256		CC		CC/CT						N
1874	1	ANZGENE	F	0.13636	0.06261	CC	CC	CC/CT	CC/CT						Y
1875	0	ANZGENE	M	0.13468	0.06266	CC	CC	CC/CT	CC/CT						Y
1876	0	ANZGENE	F	0.06622	0.06284	CC	CC	CC/CT	CC/CT						Y
1877	0	ANZGENE	F	0.14781	0.06293	CC	CC	CC/CT	CC/CT						Y
1878	1	ANZGENE	F	0.09371	0.06318	CC	CC	CC/CT	CC/CT						Y
1879	1	ANZGENE	M	0.93759	0.06334	CT	CC	CC/CT	CC/CT						Y
1880	0	ANZGENE	F	1.51522	0.06382		CC		CC/CT						N
1881	1	ANZGENE	F	0.08267	0.06392	CC	CC	CC/CT	CC/CT						Y
1882	0	ANZGENE	F	0.36498	0.06447		CC		CC/CT						N
1883	0	ANZGENE	F	1.9014	0.06516	TT	CC	TT	CC/CT						Y
1884	1	ANZGENE	F	0.45564	0.06518		CC		CC/CT						N
1885	0	ANZGENE	F	1.18956	0.06607	CT	CC	CC/CT	CC/CT						Y
1886	1	ANZGENE	F	1.15968	0.06643	CT	CC	CC/CT	CC/CT						Y
1887	1	ANZGENE	F	1.16252	0.06651	CT	CC	CC/CT	CC/CT						Y
1888	1	ANZGENE	F	0.22291	0.06661		CC		CC/CT						N
1889	1	ANZGENE	F	0.06718	0.06701	CC	CC	CC/CT	CC/CT						Y
1890	1	ANZGENE	F	0.16032	0.06701	CC	CC	CC/CT	CC/CT						Y
1891	0	ANZGENE	F	1.06221	0.06726	CT	CC	CC/CT	CC/CT						Y
1892	0	ANZGENE	F	1.10174	0.06742	CT	CC	CC/CT	CC/CT						Y
1893	0	ANZGENE	F	0.24449	0.06743		CC		CC/CT						N
1894	0	ANZGENE	F	1.71238	0.06763		CC		CC/CT						N
1895	0	ANZGENE	F	1.07296	0.06773	CT	CC	CC/CT	CC/CT						Y
1896	0	ANZGENE	M	1.74752	0.06774		CC		CC/CT						N
1897	0	ANZGENE	M	0.95257	0.06834	CT	CC	CC/CT	CC/CT						Y
1898	1	ANZGENE	F	0.93547	0.06843	CT	CC	CC/CT	CC/CT						Y
1899	0	ANZGENE	M	0.12603	0.06853	CC	CC	CC/CT	CC/CT						Y
1900	1	ANZGENE	F	1.09184	0.06871	CT	CC	CC/CT	CC/CT						Y
1901	1	ANZGENE	F	1.37227	0.06886		CC		CC/CT						N
1902	0	ANZGENE	M	0.27823	0.06887		CC		CC/CT						N
1903	1	ANZGENE	M	1.27919	0.06887		CC		CC/CT						N
1904	0	ANZGENE	F	1.13038	0.06895	CT	CC	CC/CT	CC/CT						Y
1905	1	ANZGENE	F	0.10911	0.06921	CC	CC	CC/CT	CC/CT						Y
1906	0	ANZGENE	F	0.17898	0.06952	CC	CC	CC/CT	CC/CT						Y
1907	1	ANZGENE	F	1.67235	0.0697		CC		CC/CT						N
1908	1	ANZGENE	F	1.02839	0.06982	CT	CC	CC/CT	CC/CT						Y
1909	1	ANZGENE	F	0.27704	0.06986		CC		CC/CT						N
1910	0	ANZGENE	F	0.27532	0.07011		CC		CC/CT						N
1911	1	ANZGENE	F	0.92749	0.0703	CT	CC	CC/CT	CC/CT						Y
1912	0	ANZGENE	M	0.09856	0.07045	CC	CC	CC/CT	CC/CT						Y
1913	0	ANZGENE	F	0.21647	0.07057		CC		CC/CT						N
1914	1	ANZGENE	F	1.76907	0.07067		CC		CC/CT						N
1915	0	ANZGENE	F	0.76866	0.07077		CC		CC/CT						N
1916	0	ANZGENE	M	0.83913	0.07088	CT	CC	CC/CT	CC/CT						Y
1917	1	ANZGENE	M	0.1512	0.07093	CC	CC	CC/CT	CC/CT						Y
1918	0	ANZGENE	F	0.91185	0.07127	CT	CC	CC/CT	CC/CT						Y
1919	1	ANZGENE	F	0.12813	0.07158	CC	CC	CC/CT	CC/CT						Y
1920	0	ANZGENE	M	1.82846	0.07164	TT	CC	TT	CC/CT						Y
1921	0	ANZGENE	F	0.89491	0.07167	CT	CC	CC/CT	CC/CT						Y
1922	0	ANZGENE	F	0.57822	0.07174		CC		CC/CT						N
1923	1	ANZGENE	F	0.86357	0.07186	CT	CC	CC/CT	CC/CT						Y
1924	0	ANZGENE	F	0.94637	0.07186	CT	CC	CC/CT	CC/CT						Y
1925	0	ANZGENE	M	0.11611	0.07224	CC	CC	CC/CT	CC/CT						Y
1926	0	ANZGENE	F	1.43064	0.07312		CC		CC/CT						N
1927	1	ANZGENE	F	0.81177	0.07337	CT	CC	CC/CT	CC/CT						Y
1928	1	ANZGENE	F	1.4304	0.07368		CC		CC/CT						N
1929	1	ANZGENE	F	0.36788	0.0738		CC		CC/CT						N
1930	0	ANZGENE	F	1.3801	0.07397		CC		CC/CT						N
1931	0	ANZGENE	M	0.16737	0.07403	CC	CC	CC/CT	CC/CT						Y
1932	1	ANZGENE	M	0.17514	0.07416	CC	CC	CC/CT	CC/CT						Y
1933	0	ANZGENE	F	1.00259	0.07496	CT	CC	CC/CT	CC/CT						Y
1934	1	ANZGENE	F	1.11246	0.07512	CT	CC	CC/CT	CC/CT						Y
1935	0	ANZGENE	F	0.83739	0.07522	CT	CC	CC/CT	CC/CT						Y
1936	1	ANZGENE	F	1.11093	0.07554	CT	CC	CC/CT	CC/CT						Y
1937	0	ANZGENE	F	1.82531	0.07627	TT	CC	TT	CC/CT						Y
1938	1	ANZGENE	F	0.0927	0.07643	CC	CC	CC/CT	CC/CT						Y
1939	1	ANZGENE	M	1.08469	0.07651	CT	CC	CC/CT	CC/CT						Y
1940	0	ANZGENE	M	0.9138	0.07664	CT	CC	CC/CT	CC/CT						Y
1941	1	ANZGENE	F	1.02067	0.07669	CT	CC	CC/CT	CC/CT						Y
1942	1	ANZGENE	F	0.18771	0.07679	CC	CC	CC/CT	CC/CT						Y
1943	0	ANZGENE	F	0.22458	0.07696		CC		CC/CT						N
1944	0	ANZGENE	M	0.13402	0.07725	CC	CC	CC/CT	CC/CT						Y
1945	1	ANZGENE	F	0.13595	0.07788	CC	CC	CC/CT	CC/CT						Y
1946	0	ANZGENE	F	1.12683	0.07818	CT	CC	CC/CT	CC/CT						Y
1947	1	ANZGENE	M	0.95321	0.07837	CT	CC	CC/CT	CC/CT						Y
1948	1	ANZGENE	F	0.87094	0.0786	CT	CC	CC/CT	CC/CT						Y
1949	1	ANZGENE	F	0.99089	0.07864	CT	CC	CC/CT	CC/CT						Y
1950	0	ANZGENE	F	0.5438	0.07874		CC		CC/CT						N
1951	1	ANZGENE	F	0.22596	0.07905		CC		CC/CT						N
1952	0	ANZGENE	M	0.40103	0.07932		CC		CC/CT						N
1953	1	ANZGENE	F	1.15183	0.07938	CT	CC	CC/CT	CC/CT						Y
1954	0	ANZGENE	F	0.235	0.0794		CC		CC/CT						N
1955	0	ANZGENE	F	0.18146	0.07947	CC	CC	CC/CT	CC/CT						Y
1956	0	ANZGENE	M	0.99357	0.07965	CT	CC	CC/CT	CC/CT						Y
1957	1	ANZGENE	M	0.28237	0.07979		CC		CC/CT						N
1958	0	ANZGENE	F	0.14551	0.07994	CC	CC	CC/CT	CC/CT						Y
1959	1	ANZGENE	F	0.23404	0.08114		CC		CC/CT						N
1960	1	ANZGENE	F	0.8746	0.08123	CT	CC	CC/CT	CC/CT						Y
1961	1	ANZGENE	F	1.83861	0.0816	TT	CC	TT	CC/CT						Y
1962	1	ANZGENE	F	0.15999	0.08174	CC	CC	CC/CT	CC/CT						Y
1963	0	ANZGENE	F	1.4984	0.08184		CC		CC/CT						N
1964	1	ANZGENE	F	1.04737	0.0819	CT	CC	CC/CT	CC/CT						Y
1965	0	ANZGENE	M	0.90954	0.08229	CT	CC	CC/CT	CC/CT						Y
1966	0	ANZGENE	M	0.28631	0.08257		CC		CC/CT						N
1967	1	ANZGENE	F	0.95365	0.08274	CT	CC	CC/CT	CC/CT						Y
1968	1	ANZGENE	F	0.8791	0.083	CT	CC	CC/CT	CC/CT						Y
1969	1	ANZGENE	F	1.05031	0.08351	CT	CC	CC/CT	CC/CT						Y
1970	0	ANZGENE	M	0.21786	0.08354		CC		CC/CT						N
1971	1	ANZGENE	F	1.17305	0.0836	CT	CC	CC/CT	CC/CT						Y
1972	1	ANZGENE	F	0.42857	0.08379		CC		CC/CT						N
1973	0	ANZGENE	F	0.44238	0.08382		CC		CC/CT						N
1974	1	ANZGENE	F	1.33787	0.08393		CC		CC/CT						N
1975	0	ANZGENE	F	1.49329	0.08436		CC		CC/CT						N
1976	0	ANZGENE	F	0.74938	0.08449		CC		CC/CT						N
1977	0	ANZGENE	F	0.35639	0.0848		CC		CC/CT						N
1978	0	ANZGENE	M	0.17753	0.0849	CC	CC	CC/CT	CC/CT						Y
1979	0	ANZGENE	M	0.1511	0.08563	CC	CC	CC/CT	CC/CT						Y
1980	0	ANZGENE	F	0.12014	0.08564	CC	CC	CC/CT	CC/CT						Y
1981	0	ANZGENE	M	0.10264	0.08611	CC	CC	CC/CT	CC/CT						Y
1982	1	ANZGENE	F	0.61509	0.08615		CC		CC/CT						N
1983	1	ANZGENE	F	1.88295	0.08628	TT	CC	TT	CC/CT						Y
1984	0	ANZGENE	F	0.17178	0.08688	CC	CC	CC/CT	CC/CT						Y
1985	1	ANZGENE	F	1.43891	0.08742		CC		CC/CT						N
1986	1	ANZGENE	M	0.26285	0.08759		CC		CC/CT						N
1987	1	ANZGENE	F	0.1511	0.08766	CC	CC	CC/CT	CC/CT						Y
1988	1	ANZGENE	F	0.13739	0.08774	CC	CC	CC/CT	CC/CT						Y
1989	0	ANZGENE	M	0.74866	0.08776		CC		CC/CT						N
1990	1	ANZGENE	F	0.2173	0.0881		CC		CC/CT						N
1991	1	ANZGENE	M	0.79428	0.08838		CC		CC/CT						N
1992	1	ANZGENE	F	1.06444	0.08909	CT	CC	CC/CT	CC/CT						Y
1993	1	ANZGENE	M	1.38561	0.08943		CC		CC/CT						N
1994	0	ANZGENE	M	1.13227	0.08948	CT	CC	CC/CT	CC/CT						Y
1995	0	ANZGENE	F	0.25591	0.08968		CC		CC/CT						N
1996	0	ANZGENE	F	0.89413	0.0897	CT	CC	CC/CT	CC/CT						Y
1997	1	ANZGENE	M	1.44238	0.08975		CC		CC/CT						N
1998	0	ANZGENE	F	0.21123	0.09		CC		CC/CT						N
1999	0	ANZGENE	F	0.27612	0.0906		CC		CC/CT						N
[truncated: 18,202 more rows]
